# Supplementary material for: The Relationship of Insufficient Effort Responding and Response Styles: An Online Experiment
Source: Front Psychol. 2022 Jan 12;12:784375. doi: 10.3389/fpsyg.2021.784375 (PMC8789874; doi:10.3389/fpsyg.2021.784375)
Supplement: Supplementary file 2 [file Data_Sheet_2.csv]

ParticipantID	StartDate	EndDate	Consent1	Captcha_Timing_Page Submit	Employed	Gender	Age	Ethnicity	English_Proficiency	Demographic_Timing_Page Submit	PNS_1	PNS_2	PNS_3	PNS_4	PNS_5	PNS_6	PNS_7	PNS_8	PNS_9	PNS_10	PNS_11	PNS_12	PNS_Timing_Page Submit	GSE_1	GSE_2	GSE_3	GSE_4	GSE_5	GSE_6	GSE_7	GSE_8	GSE_9	GSE_10	GSE_Timing_Page Submit	PANAS_1	PANAS_2	PANAS_3	PANAS_4	PANAS_5	PANAS_6	PANAS_7	PANAS_8	PANAS_9	PANAS_10	PANAS_11	PANAS_12	PANAS_13	PANAS_14	PANAS_15
1	11/17/2020 14:49	11/17/2020 14:51	1	2.252	2	1	27	3	4	10.747	6	4	5	4	4	4	5	4	4	3	5	4	12.372	3	2	3	2	4	3	3	2	2	4	6.018	3	5	3	4	4	3	5	5	4	4	3	4	3	3	3
2	11/17/2020 14:48	11/17/2020 14:53	1	3.35	2	1	47	3	4	9.088	6	1	6	6	1	1	6	6	6	6	1	6	12.024	4	4	4	4	4	4	4	4	4	4	9.171	5	1	5	1	5	1	1	1	5	5	1	5	1	5	1
3	11/17/2020 14:49	11/17/2020 14:53	1	14.425	2	1	64	1	2	23.829	5	6	5	6	5	6	5	6	5	6	5	6	9.775	3	4	3	4	3	3	4	4	3	4	9.879	4	5	4	5	4	5	4	4	5	4	5	4	5	4	5
4	11/17/2020 14:49	11/17/2020 14:53	1	14.63	2	2	48	3	4	24.501	2	3	4	3	2	3	4	3	3	4	3	4	11.343	2	3	3	2	3	2	3	2	3	2	11.87	2	3	4	3	4	3	2	2	3	4	3	2	3	4	2
5	11/17/2020 14:49	11/17/2020 14:53	1	13.269	2	1	28	3	4	20.6	4	5	5	6	4	5	5	6	4	5	5	6	13.725	2	2	3	3	4	2	2	3	3	3	8.626	2	3	4	3	4	4	5	2	3	5	4	4	4	5	2
6	11/17/2020 14:48	11/17/2020 14:53	1	2.584	2	1	24	3	4	9.168	4	1	5	4	3	6	5	5	3	6	1	5	21.349	3	4	3	3	3	4	4	3	3	4	8.023	3	1	2	1	1	1	1	1	1	1	3	2	1	1	1
7	11/17/2020 14:49	11/17/2020 14:53	1	5.448	2	1	43	5	4	16.107	6	6	6	6	6	6	4	6	6	6	6	6	11.566	4	4	4	4	4	4	4	4	4	4	7.313	5	3	4	5	4	5	5	5	5	5	5	5	4	5	3
8	11/17/2020 14:49	11/17/2020 14:53	1	6.38	2	1	45	3	4	11.929	6	6	6	6	6	6	6	6	6	6	6	6	37.065	3	3	3	3	3	3	3	3	3	3	11.792	5	2	3	1	5	1	1	1	1	3	1	5	1	5	1
9	11/17/2020 14:50	11/17/2020 14:53	1	10.592	2	1	52	3	4	18.255	5	6	5	5	5	6	5	5	5	6	5	5	38.149	3	4	3	3	3	3	4	3	3	3	7.569	4	5	4	4	4	5	4	5	4	5	4	4	4	4	4
10	11/17/2020 14:48	11/17/2020 14:53	1	2.883	2	2	34	3	4	52.405	5	2	5	4	2	1	5	3	5	4	1	6	18.15	3	1	3	3	2	3	4	3	2	4	9.179	4	1	4	1	1	1	1	1	4	1	1	1	1	1	1
11	11/17/2020 14:50	11/17/2020 14:53	1	26.887	3	1	34	4	1	23.779	3	4	3	4	3	4	3	4	3	4	3	4	10.579	2	3	2	3	2	3	2	3	2	3	9.197	2	3	2	3	2	3	2	3	4	3	4	3	4	3	3
12	11/17/2020 14:49	11/17/2020 14:53	1	11.852	2	2	49	4	2	27.141	5	6	5	4	5	6	5	4	5	6	5	4	16.844	3	4	3	3	4	3	4	3	3	3	30.968	4	5	4	3	4	4	5	4	5	4	3	4	5	4	4
13	11/17/2020 14:49	11/17/2020 14:54	1	20.803	2	1	28	3	3	19.12	5	4	6	5	5	3	5	6	5	4	6	3	12.215	2	3	2	3	4	3	4	3	2	3	10.052	4	3	4	5	5	3	2	3	4	5	5	4	3	2	4
14	11/17/2020 14:49	11/17/2020 14:54	1	13.756	3	1	28	3	4	28.859	5	4	6	5	4	5	5	1	4	5	5	6	21.572	3	3	4	4	3	2	3	3	4	4	13.357	5	1	5	1	4	4	3	2	3	3	4	4	3	3	1
15	11/17/2020 14:49	11/17/2020 14:54	1	115.995	2	2	25	3	2	16.708	3	5	6	6	5	6	6	5	6	6	5	6	7.805	3	3	4	4	3	4	4	4	3	4	7.837	3	4	5	5	4	5	5	5	4	5	5	5	4	5	5
16	11/17/2020 14:49	11/17/2020 14:54	1	36.268	2	1	30	1	4	25.1	6	5	6	6	6	5	6	5	6	5	6	5	11.056	4	3	3	4	3	4	3	4	3	4	6.98	4	4	4	5	4	4	5	5	4	5	5	4	5	5	4
17	11/17/2020 14:49	11/17/2020 14:54	1	16.632	2	1	34	4	4	22.102	4	2	3	5	4	2	4	3	5	2	3	5	21.271	3	2	3	1	3	3	2	3	2	1	26.794	3	2	3	2	4	3	2	3	2	3	4	3	2	1	2
18	11/17/2020 14:49	11/17/2020 14:54	1	17.303	2	2	25	3	2	21.397	4	4	5	5	4	4	5	5	5	5	4	4	14.488	3	3	4	3	4	3	3	3	4	4	10.368	1	1	1	1	1	1	1	1	1	1	1	5	1	5	1
19	11/17/2020 14:49	11/17/2020 14:54	1	30.966	2	1	37	5	4	22.665	3	4	5	4	4	5	4	6	5	4	6	5	16.591	3	3	2	4	3	3	2	4	3	4	13.529	5	2	4	1	4	1	1	2	4	4	2	4	1	4	1
20	11/17/2020 14:49	11/17/2020 14:54	1	23.669	2	1	37	1	2	22.697	4	5	6	5	4	5	6	5	4	5	6	5	14.9	3	4	3	4	3	3	4	3	4	3	15.897	4	5	4	5	4	5	4	3	4	5	4	3	4	5	3
21	11/17/2020 14:50	11/17/2020 14:54	1	21.941	2	2	25	3	4	22.001	5	6	5	6	5	6	5	6	5	6	5	6	12.582	3	4	3	4	3	4	3	4	3	4	9.096	4	5	4	5	4	5	4	4	5	4	5	4	5	4	5
22	11/17/2020 14:51	11/17/2020 14:54	1	9.579	2	1	32	3	4	17.869	4	5	6	6	4	5	6	5	4	5	6	6	8.584	3	2	3	4	3	2	3	4	3	3	7.45	3	4	5	5	4	3	4	3	4	5	4	3	5	4	4
23	11/17/2020 14:49	11/17/2020 14:54	1	55.084	2	1	19	4	4	43.08	5	4	5	5	5	6	5	4	5	4	5	5	11.146	3	4	3	2	3	3	4	3	2	3	9.235	4	3	4	5	4	4	3	4	5	4	3	4	4	4	4
24	11/17/2020 14:48	11/17/2020 14:54	1	27.254	3	2	33	3	4	30.062	5	6	4	5	5	6	5	5	6	5	6	5	15.769	3	2	4	3	3	3	2	3	2	4	10.208	4	4	3	3	4	3	2	3	4	4	5	4	5	4	4
25	11/17/2020 14:48	11/17/2020 14:54	1	3.203	2	1	38	3	4	10.287	5	3	5	5	3	1	4	5	3	6	3	4	33.454	3	2	3	2	3	3	3	2	3	3	19.066	2	3	2	3	2	1	1	2	2	1	3	2	1	1	3
26	11/17/2020 14:49	11/17/2020 14:54	1	30.472	2	1	30	3	4	18.97	5	4	6	5	3	5	6	4	5	4	6	6	43.345	3	2	4	3	3	2	3	2	4	4	9.966	2	1	2	1	3	2	3	2	3	2	1	2	1	3	2
27	11/17/2020 14:49	11/17/2020 14:54	1	46.662	2	2	25	6	2	28.749	5	5	5	5	5	5	5	5	5	5	5	5	11.582	3	3	3	3	3	3	3	3	3	3	9.649	3	3	3	3	3	3	3	3	3	3	3	3	3	3	3
28	11/17/2020 14:48	11/17/2020 14:54	1	26.552	2	1	42	3	4	21.244	5	4	5	5	5	4	5	4	4	5	4	4	17.968	3	2	3	3	3	3	4	3	3	3	27.152	5	3	4	3	5	3	3	3	4	5	3	4	3	3	3
29	11/17/2020 14:48	11/17/2020 14:55	1	2.432	2	1	38	3	4	8.966	5	6	6	6	1	1	6	6	6	6	1	6	125.475	4	3	4	4	4	4	4	4	4	4	16.28	5	1	3	1	5	1	1	1	5	3	1	5	1	5	1
30	11/17/2020 14:49	11/17/2020 14:55	1	26.875	2	2	25	3	4	23.362	6	6	6	6	6	6	6	6	6	6	6	6	14.58	4	4	4	4	4	4	4	4	4	4	10.442	5	5	5	5	5	5	5	5	5	5	5	5	5	5	5
31	11/17/2020 14:49	11/17/2020 14:55	1	26.417	2	1	30	3	4	37.829	5	6	5	5	5	5	6	5	6	5	4	5	20.242	4	3	4	3	3	4	4	3	4	3	19.319	5	5	3	2	5	3	4	5	5	3	4	5	3	4	3
32	11/17/2020 14:50	11/17/2020 14:55	1	20.007	2	2	25	3	2	23.045	4	5	6	5	5	6	5	4	4	5	6	5	20.495	3	4	3	2	2	3	4	3	2	3	15.063	4	5	4	3	4	5	4	4	5	4	3	4	5	4	4
33	11/17/2020 14:49	11/17/2020 14:55	1	11.738	2	2	45	3	4	27.216	6	5	5	6	5	5	6	6	5	6	5	6	8.913	4	3	3	4	4	4	3	3	4	4	6.477	5	1	5	2	5	2	1	2	5	4	1	4	5	1	2
34	11/17/2020 14:48	11/17/2020 14:55	1	17.653	2	2	55	3	4	13.594	2	5	5	4	4	2	2	2	2	4	4	2	25.976	3	3	3	3	3	3	3	3	3	3	20.62	4	1	4	1	4	1	1	1	4	4	1	4	1	4	1
35	11/17/2020 14:49	11/17/2020 14:55	1	21.733	2	1	45	3	4	15.592	5	4	6	6	5	6	1	5	5	5	6	4	28.403	3	4	4	3	3	3	4	4	3	3	15.146	5	1	5	1	5	1	1	1	5	5	1	1	1	5	1
36	11/17/2020 14:50	11/17/2020 14:55	1	31.916	2	1	28	3	4	16.245	5	4	4	5	3	5	5	4	5	4	4	5	13.247	3	2	2	3	3	3	4	3	3	3	10.021	4	5	3	5	4	4	3	3	5	4	4	5	4	4	4
37	11/17/2020 14:49	11/17/2020 14:55	1	17.1	2	2	25	3	3	27.073	5	4	5	5	4	4	5	5	4	5	5	4	14.677	3	3	3	3	2	3	3	3	2	3	14.122	4	3	4	3	4	4	4	3	4	4	3	3	4	4	4
38	11/17/2020 14:49	11/17/2020 14:55	1	68.486	2	2	25	3	2	30.439	4	5	5	4	6	4	5	4	5	6	6	5	11.988	3	2	2	3	2	4	3	4	4	3	10.607	4	5	5	4	4	3	5	4	3	3	5	5	4	4	2
39	11/17/2020 14:49	11/17/2020 14:55	1	7.241	2	1	29	3	4	15.999	4	3	3	5	3	4	5	3	3	4	5	3	13.987	3	2	1	2	3	3	2	2	3	4	15.49	4	3	2	3	4	3	2	3	2	3	3	4	2	4	4
40	11/17/2020 14:52	11/17/2020 14:55	1	16.679	2	1	64	3	4	18.655	5	5	5	5	5	4	2	4	5	5	6	5	9.229	2	2	3	3	3	4	3	3	3	4	10.095	3	3	4	4	4	3	2	3	3	4	5	5	4	4	4
41	11/17/2020 14:50	11/17/2020 14:55	1	9.681	2	1	48	1	4	25.537	5	6	5	6	5	6	5	6	6	5	5	6	29.048	3	4	4	3	4	3	4	3	3	4	13.425	4	5	5	4	5	4	5	4	5	5	4	4	5	4	4
42	11/17/2020 14:49	11/17/2020 14:55	1	28.121	2	1	30	1	4	22.855	5	4	5	4	4	6	4	3	6	4	5	4	15.545	4	3	2	3	4	4	3	1	4	3	10.93	4	2	5	4	2	4	3	5	2	4	5	3	4	2	3
43	11/17/2020 14:48	11/17/2020 14:55	1	19.387	3	2	49	3	4	28.233	4	4	5	4	4	4	4	4	4	5	4	4	18.931	2	3	2	2	3	2	2	3	2	3	17.375	3	3	4	3	3	2	3	4	3	3	4	3	3	4	3
44	11/17/2020 14:50	11/17/2020 14:56	1	29.798	2	2	42	3	3	19.846	6	5	6	5	4	5	6	5	6	5	6	5	13.373	3	4	3	4	3	4	3	4	3	4	13.794	3	4	5	4	5	4	5	4	5	4	5	4	5	4	5
45	11/17/2020 14:48	11/17/2020 14:56	1	3.708	2	1	28	3	2	15.081	4	5	6	5	5	4	6	5	4	5	5	4	15.344	3	2	4	3	3	2	3	4	3	3	9.496	2	4	3	3	4	5	4	4	3	3	4	5	3	4	3
46	11/17/2020 14:49	11/17/2020 14:56	1	11.001	2	1	35	3	4	29.054	5	4	5	5	4	5	6	5	5	5	4	5	24.125	3	2	3	3	3	3	2	3	3	4	13.053	4	3	4	4	3	4	4	4	5	3	4	4	4	3	4
47	11/17/2020 14:51	11/17/2020 14:56	1	14.711	2	1	25	3	3	20.877	6	6	6	6	5	5	6	6	6	6	6	5	23.08	4	4	4	4	4	3	3	4	4	4	10.726	5	5	5	5	5	5	5	4	4	4	4	4	4	4	5
48	11/17/2020 14:49	11/17/2020 14:56	1	3.044	2	2	56	3	4	14.536	5	3	5	5	4	4	4	4	5	4	3	3	33.76	3	3	4	3	3	3	3	3	3	3	22.217	4	1	3	1	4	1	1	1	3	3	1	3	1	3	1
49	11/17/2020 14:49	11/17/2020 14:56	1	34.354	2	1	30	1	3	17.105	5	4	6	4	5	4	4	6	5	5	4	6	11.656	3	4	2	3	3	4	4	2	3	4	14.544	2	4	2	4	3	4	5	3	3	4	4	4	5	3	4
50	11/17/2020 14:52	11/17/2020 14:56	1	7.616	2	1	25	5	4	16.616	5	6	6	5	5	4	5	5	5	6	6	5	10.72	3	4	4	4	3	3	4	4	4	3	9.9	3	4	4	5	5	5	4	4	3	3	4	4	5	5	4
51	11/17/2020 14:48	11/17/2020 14:56	1	2.774	2	1	34	3	4	10.315	4	3	4	4	4	3	4	4	5	5	5	5	36.844	3	3	3	3	3	4	3	3	3	3	15.225	4	2	4	1	4	2	1	1	4	4	1	4	1	4	2
52	11/17/2020 14:52	11/17/2020 14:56	1	17.583	2	2	25	3	4	21.125	4	4	4	4	4	4	4	4	4	4	4	4	16.276	3	3	3	3	3	3	3	3	3	3	8.067	4	4	4	4	4	4	4	4	4	4	4	4	4	4	4
53	11/17/2020 14:49	11/17/2020 14:56	1	15.529	2	1	32	1	4	24.912	5	6	5	6	5	6	5	6	6	5	6	5	138.353	3	4	3	4	3	3	4	3	4	3	14.024	5	4	5	4	5	4	5	4	5	4	5	4	5	4	5
54	11/17/2020 14:50	11/17/2020 14:56	1	13.063	2	1	40	4	4	31.495	6	4	4	5	6	3	4	4	5	4	5	5	13.927	4	2	2	3	3	4	2	3	2	3	65.965	5	3	2	3	4	4	5	5	3	2	3	4	4	5	4
55	11/17/2020 14:49	11/17/2020 14:56	1	10.488	2	2	30	3	4	32.516	4	5	4	5	4	2	5	6	4	5	4	5	34.323	2	3	2	2	3	2	3	3	2	3	24.468	3	3	4	2	3	3	4	3	2	4	4	3	2	3	3
56	11/17/2020 14:49	11/17/2020 14:56	1	24.205	2	1	32	1	4	20.429	6	5	4	5	6	5	6	5	6	5	4	5	28.736	4	3	2	3	4	4	3	4	3	4	16.078	5	4	3	4	5	4	3	5	4	3	4	5	4	3	5
57	11/17/2020 14:49	11/17/2020 14:56	1	50.278	2	2	42	3	4	54.622	5	4	5	6	5	6	3	5	2	5	6	3	22.086	4	3	4	3	4	3	4	3	4	3	12.565	5	4	5	4	5	4	5	4	5	4	5	4	5	4	4
58	11/17/2020 14:52	11/17/2020 14:56	1	19.327	2	1	45	1	3	31.82	3	4	5	6	3	4	5	6	3	4	5	6	14.15	2	3	4	3	3	2	3	4	3	4	14.63	2	3	4	5	4	3	2	1	2	3	4	5	4	3	1
59	11/17/2020 14:51	11/17/2020 14:56	1	15.249	2	1	46	4	4	19.526	5	6	5	6	5	6	5	6	5	6	5	6	11.228	3	4	3	4	3	4	3	4	3	4	10.52	4	5	4	5	4	5	4	4	5	4	5	4	5	4	5
60	11/17/2020 14:49	11/17/2020 14:56	1	11.253	2	2	34	4	3	25.818	5	4	6	5	5	4	3	5	5	4	6	5	23.004	3	2	4	3	2	3	4	3	2	3	20.409	4	3	4	3	2	4	3	4	3	5	4	3	2	3	4
61	11/17/2020 14:50	11/17/2020 14:56	1	21.707	2	1	40	3	4	29.147	6	5	5	4	5	6	2	2	2	4	5	2	50.489	3	4	3	3	3	3	4	3	2	4	16.939	5	4	5	1	5	1	1	1	5	5	1	2	1	5	2
62	11/17/2020 14:49	11/17/2020 14:56	1	74.745	2	2	25	3	4	45.876	4	4	5	5	5	4	5	5	5	5	6	5	36.944	3	3	3	3	3	4	4	3	3	3	17.631	3	3	3	3	3	3	3	3	3	3	3	3	3	3	3
63	11/17/2020 14:48	11/17/2020 14:56	1	9.937	2	1	44	3	4	20.809	5	2	5	5	4	2	5	5	4	5	2	5	32.772	3	3	3	3	3	3	3	3	3	3	18.848	4	1	2	1	2	1	1	1	2	2	1	3	1	3	1
64	11/17/2020 14:48	11/17/2020 14:57	1	5.024	2	1	57	3	4	14.099	1	6	6	6	6	2	2	2	2	5	5	4	40.301	4	4	3	4	4	4	4	4	4	4	27.919	5	1	4	1	4	1	1	1	4	4	1	4	1	4	1
65	11/17/2020 14:49	11/17/2020 14:57	1	19.556	2	2	33	3	4	39.801	6	6	6	6	6	6	6	6	6	6	6	6	35.996	4	4	4	4	4	4	4	4	4	4	19.224	5	5	1	1	5	1	1	5	5	5	5	5	5	5	1
66	11/17/2020 14:49	11/17/2020 14:57	1	6.407	2	1	33	3	4	9.882	4	3	5	4	3	5	4	5	4	4	2	5	24.789	3	3	3	3	3	4	3	3	4	3	22.142	3	1	1	1	1	1	1	1	1	2	1	1	1	3	1
67	11/17/2020 14:49	11/17/2020 14:57	1	51.423	2	1	40	1	4	42.78	6	5	6	5	6	6	5	6	6	5	6	6	24.429	4	3	4	4	3	4	4	4	3	3	20.484	5	4	5	4	5	4	5	5	4	5	4	5	4	5	5
68	11/17/2020 14:54	11/17/2020 14:57	1	15.81	1	2	35	1	4	12.123	5	4	5	6	5	4	5	6	6	5	4	5	7.734	3	2	3	4	3	4	3	2	4	3	8.424	3	4	5	4	3	4	5	4	3	4	5	4	3	4	4
69	11/17/2020 14:48	11/17/2020 14:57	1	10.262	2	2	33	3	4	31.14	3	2	5	5	4	3	4	4	2	5	3	4	69.888	3	2	3	3	3	3	3	3	3	3	20.716	2	2	1	1	1	1	1	1	1	1	1	1	1	2	1
70	11/17/2020 14:49	11/17/2020 14:57	1	54.604	2	1	55	3	4	57.847	5	5	6	6	5	6	5	6	5	5	6	5	26.988	4	4	3	4	4	3	3	4	3	3	12.65	5	4	5	5	5	4	4	4	5	5	3	4	4	5	3
71	11/17/2020 14:48	11/17/2020 14:57	1	14.249	2	1	39	3	4	12.1	2	5	2	6	6	5	2	3	2	1	6	3	30.492	4	2	4	3	3	3	4	3	3	4	23.542	4	1	3	1	4	1	1	1	4	4	1	3	1	4	1
72	11/17/2020 14:49	11/17/2020 14:57	1	10.74	2	1	21	2	4	17.617	2	3	5	2	5	4	2	4	2	5	3	2	14.649	2	3	1	1	3	3	2	3	1	2	21.844	3	1	4	1	3	1	1	2	4	3	1	2	2	4	1
73	11/17/2020 14:49	11/17/2020 14:57	1	17.162	2	2	41	3	4	23.721	3	5	6	6	6	5	6	2	5	5	3	3	42.065	4	3	3	3	3	4	4	2	2	4	26.32	5	2	5	2	4	1	2	1	5	5	1	4	1	4	1
74	11/17/2020 14:53	11/17/2020 14:57	1	11.815	2	1	45	3	4	20.522	6	5	5	5	4	6	5	5	5	5	3	6	11.784	3	4	4	4	3	3	2	4	4	4	10.508	5	4	3	4	4	5	4	4	3	5	3	4	4	4	5
75	11/17/2020 14:49	11/17/2020 14:57	1	8.976	2	2	47	3	4	36.114	4	2	5	5	4	5	4	6	5	5	4	4	42.919	4	3	4	4	4	4	3	4	4	4	31.621	4	2	5	3	4	2	1	1	5	4	1	2	1	4	2
76	11/17/2020 14:48	11/17/2020 14:57	1	3.134	2	1	40	3	4	16.514	6	1	6	6	1	2	1	1	1	6	1	6	37.427	4	3	4	3	4	4	4	4	4	4	37.465	5	2	3	1	4	1	1	1	5	5	1	5	1	5	1
77	11/17/2020 14:50	11/17/2020 14:57	1	10.59	2	2	47	6	4	36.628	5	6	4	5	5	4	4	5	5	3	5	5	105.812	3	4	3	3	4	3	4	3	3	3	13.845	5	1	5	1	5	1	1	1	2	5	1	5	2	5	1
78	11/17/2020 14:51	11/17/2020 14:57	1	7.74	2	1	65	6	4	29.016	5	6	5	5	4	5	5	6	5	4	5	6	16.138	4	3	3	4	4	4	3	2	3	3	10.145	4	3	4	3	5	3	3	4	5	5	3	4	4	4	3
79	11/17/2020 14:54	11/17/2020 14:57	1	9.767	2	1	28	3	4	13.091	2	3	4	5	3	4	5	5	4	4	5	5	13.537	3	2	2	3	4	2	2	3	3	4	12.851	2	3	3	4	4	5	5	2	2	3	3	4	5	5	3
80	11/17/2020 14:49	11/17/2020 14:57	1	6.194	2	1	31	2	4	9.439	4	2	5	5	3	2	4	6	4	5	3	4	34.84	3	3	3	3	3	3	2	3	3	3	35.827	1	1	1	1	1	1	1	1	1	1	2	1	1	1	1
81	11/17/2020 14:53	11/17/2020 14:57	1	12.679	2	1	25	3	4	18.963	5	4	4	5	5	4	4	5	5	4	4	5	33.528	3	2	2	3	2	2	3	3	3	2	7.568	4	4	3	3	3	4	4	3	3	3	4	4	3	3	4
82	11/17/2020 14:49	11/17/2020 14:57	1	2.614	2	1	28	2	4	13.021	3	2	3	2	4	5	4	3	2	2	4	4	33.723	3	3	3	3	2	3	2	3	2	3	8.478	3	3	3	1	3	1	1	1	3	2	1	2	1	2	1
83	11/17/2020 14:52	11/17/2020 14:57	1	23.03	2	2	28	3	4	8.124	5	3	4	5	4	4	5	4	5	4	2	5	18.573	2	2	2	2	3	2	2	2	2	2	14.389	4	3	2	3	2	3	3	2	1	1	2	3	2	1	3
84	11/17/2020 14:49	11/17/2020 14:57	1	135.26	2	1	34	1	2	27.924	3	5	2	4	1	6	3	5	2	4	2	4	40.966	2	3	1	3	4	3	1	3	1	4	16.004	3	5	2	5	4	1	5	2	3	5	1	3	4	2	1
85	11/17/2020 14:49	11/17/2020 14:58	1	5.112	2	1	25	3	4	49.712	4	5	5	4	4	5	5	4	5	4	4	5	17.785	3	4	3	2	2	3	4	3	2	3	13.681	3	4	3	4	5	4	3	3	4	4	4	3	2	4	4
86	11/17/2020 14:48	11/17/2020 14:58	1	3.128	2	1	23	3	4	10.329	5	3	5	3	4	3	5	4	4	5	3	5	42.046	3	2	3	3	3	3	2	3	3	3	32.6	3	4	4	2	4	1	4	3	4	4	2	3	1	3	3
87	11/17/2020 14:49	11/17/2020 14:58	1	18.259	2	1	27	3	3	79.43	5	6	5	6	5	5	4	6	5	6	5	5	33.253	3	4	3	4	3	4	3	4	3	4	16.739	4	5	4	4	5	4	3	4	5	4	3	4	5	4	4
88	11/17/2020 14:55	11/17/2020 14:58	1	22.09	2	1	25	3	4	18.101	5	6	5	4	5	6	5	4	5	5	4	4	10.92	3	4	3	2	3	3	4	3	2	3	8.888	4	5	4	3	4	5	4	4	5	4	5	4	5	4	4
89	11/17/2020 14:49	11/17/2020 14:58	1	23.167	2	2	28	1	4	45.644	4	5	6	5	4	5	5	6	4	4	5	6	28.453	2	3	4	3	2	3	4	3	2	3	16.829	2	3	4	5	4	3	2	2	3	4	5	4	3	2	2
90	11/17/2020 14:55	11/17/2020 14:58	1	21.59	2	2	25	3	2	15.601	4	3	2	3	2	2	3	2	3	2	3	2	6.931	4	4	4	3	4	4	3	4	4	3	6.742	3	3	2	2	3	2	2	3	3	5	4	4	5	3	3
91	11/17/2020 14:51	11/17/2020 14:58	1	20.583	2	1	35	3	2	27.628	5	5	5	5	5	5	5	5	5	5	5	5	16.581	3	3	3	3	3	3	3	3	3	3	18.276	3	3	3	3	3	3	3	3	3	3	3	3	3	3	3
92	11/17/2020 14:51	11/17/2020 14:58	1	13.209	2	1	28	4	3	27.796	5	6	4	5	5	6	4	5	5	6	4	5	12.63	3	4	3	4	4	3	4	3	3	3	16.355	4	5	5	3	4	5	4	4	5	3	3	4	4	5	4
93	11/17/2020 14:53	11/17/2020 14:58	1	73.376	2	1	31	1	2	13.587	4	6	5	4	4	5	6	5	4	5	6	6	14.408	3	4	3	4	3	3	4	3	4	3	13.926	3	4	4	5	5	5	4	3	3	4	4	5	5	5	3
94	11/17/2020 14:51	11/17/2020 14:58	1	16.003	2	1	30	1	4	24.893	5	6	4	5	6	4	5	6	5	6	4	5	101.508	3	4	2	3	4	3	4	2	3	4	11.681	4	5	5	5	3	5	4	5	4	5	4	4	5	3	5
95	11/17/2020 14:49	11/17/2020 14:58	1	11.266	2	2	28	3	4	15.566	4	3	5	3	3	5	5	5	5	5	2	4	48.1	3	3	3	3	3	3	3	3	3	3	32.19	5	1	3	1	3	1	1	1	3	3	1	5	1	2	2
96	11/17/2020 14:48	11/17/2020 14:58	1	7.437	2	1	49	3	4	17.748	2	4	5	6	2	5	3	4	2	5	3	4	35.058	4	2	4	3	3	4	3	4	4	4	28.579	4	1	4	1	4	1	1	1	4	5	1	4	1	5	1
97	11/17/2020 14:49	11/17/2020 14:58	1	224.489	2	2	38	1	4	42.846	5	6	2	6	6	5	5	5	5	4	6	5	20.365	3	3	2	4	3	3	4	3	4	2	22.377	4	4	2	4	5	5	2	5	2	5	4	5	4	3	2
98	11/17/2020 14:48	11/17/2020 14:58	1	2.314	2	1	34	3	4	10.437	3	3	6	6	4	2	3	3	2	6	3	4	47.222	4	3	4	4	4	4	4	4	4	4	21.239	4	1	2	1	4	1	1	1	5	3	1	5	1	4	1
99	11/17/2020 14:53	11/17/2020 14:58	1	14.205	2	2	29	3	4	27.054	5	4	6	5	4	6	5	4	5	4	5	3	11.017	3	2	4	3	2	3	2	3	2	3	8.375	5	3	4	2	4	3	5	2	5	3	4	3	2	4	2
100	11/17/2020 14:49	11/17/2020 14:58	1	3.089	2	2	35	3	4	12.094	5	3	4	4	4	3	5	5	4	4	3	4	63.773	3	1	3	3	3	3	4	3	3	3	46.126	2	3	1	3	1	1	1	1	1	1	3	3	1	1	2
101	11/17/2020 14:49	11/17/2020 14:58	1	2.271	2	1	24	3	4	10.247	5	6	6	3	2	1	5	6	4	6	2	5	32.139	3	2	3	3	3	3	3	2	3	3	27.786	2	1	1	1	1	1	1	1	1	1	1	3	1	1	1
102	11/17/2020 14:49	11/17/2020 14:58	1	4.52	2	1	46	3	4	12.497	4	2	6	6	3	2	5	6	6	6	2	5	46.46	4	4	4	4	4	4	4	4	4	4	24.999	5	1	3	1	5	1	1	1	4	5	1	5	1	3	1
103	11/17/2020 14:48	11/17/2020 14:59	1	7.362	2	2	54	3	4	17.221	4	5	6	6	4	2	4	3	5	4	2	3	54.642	4	2	4	4	4	4	4	3	4	4	40.536	4	1	2	1	5	1	1	1	4	2	1	5	1	4	1
104	11/17/2020 14:52	11/17/2020 14:59	1	22.633	2	2	30	3	4	41.313	4	4	4	4	4	4	4	4	4	4	4	4	35.847	3	3	3	3	3	3	3	3	3	3	46.537	3	3	3	3	3	3	3	3	3	3	3	3	3	3	3
105	11/17/2020 14:50	11/17/2020 14:59	1	17.154	2	1	31	3	4	10.673	4	4	4	4	4	2	4	3	3	5	4	4	32.578	3	3	3	3	3	3	3	3	3	3	24.545	2	1	1	1	2	1	1	1	2	1	1	4	1	1	1
106	11/17/2020 14:54	11/17/2020 14:59	1	13.184	2	1	30	1	3	15.485	4	6	5	4	4	6	5	5	4	5	4	5	19.995	3	4	3	4	3	4	3	2	3	4	22.888	3	4	2	3	5	2	3	3	4	3	4	5	4	3	3
107	11/17/2020 14:51	11/17/2020 14:59	1	26.923	2	1	27	3	3	34.49	5	4	5	4	5	4	5	5	5	4	5	4	35.459	3	4	3	4	3	3	4	3	4	3	24.905	4	3	4	3	4	3	4	4	3	4	5	4	5	4	4
108	11/17/2020 14:49	11/17/2020 14:59	1	20.063	2	2	32	1	4	20.675	4	5	6	5	4	5	6	5	4	5	6	5	11.618	3	4	3	4	3	3	4	3	4	3	62.231	3	3	4	4	4	3	3	3	3	3	3	3	3	3	4
109	11/17/2020 14:56	11/17/2020 14:59	1	9.582	2	1	34	1	4	12.865	4	5	6	5	4	3	4	5	4	4	6	6	8.523	2	3	4	3	2	2	3	4	3	3	6.915	3	4	5	4	3	2	3	2	3	4	4	4	3	4	3
110	11/17/2020 14:51	11/17/2020 14:59	1	28.547	2	2	48	3	4	18.181	5	6	5	5	5	6	6	4	5	6	4	5	11.143	3	4	3	4	3	2	3	4	3	3	25.797	4	3	5	5	3	4	4	4	3	5	4	3	4	4	4
111	11/17/2020 14:55	11/17/2020 14:59	1	23.049	2	1	25	3	2	19.815	5	5	6	6	5	5	5	6	5	5	6	6	17.801	3	4	3	4	3	3	3	3	4	4	10.149	4	1	4	1	4	1	1	1	1	4	1	4	1	5	1
112	11/17/2020 14:52	11/17/2020 14:59	1	7.191	2	1	38	2	4	12.212	2	3	5	4	4	4	3	4	4	5	4	2	27.101	4	3	3	3	4	4	4	4	4	4	21.32	3	1	2	1	3	1	1	1	3	3	1	4	1	2	1
113	11/17/2020 14:49	11/17/2020 14:59	1	18.217	2	2	25	1	4	21.908	4	5	6	5	4	5	6	5	4	5	6	5	24.132	2	3	4	3	3	2	3	4	3	2	17.645	2	3	4	5	4	3	2	2	3	4	5	4	3	2	2
114	11/17/2020 14:49	11/17/2020 14:59	1	9.465	2	2	39	3	4	18.782	6	2	6	6	1	1	6	6	6	6	1	6	57.478	4	3	4	4	4	4	3	4	4	4	24.245	4	1	3	1	4	1	1	1	4	4	1	4	1	4	1
115	11/17/2020 14:48	11/17/2020 14:59	1	7.137	1	2	32	3	4	12.68	4	2	5	5	4	3	5	5	4	4	3	4	56.91	4	3	3	3	3	3	3	3	3	3	54.006	4	2	3	1	3	1	1	1	3	2	1	3	1	3	2
116	11/17/2020 14:49	11/17/2020 14:59	1	2.661	2	1	35	3	4	7.206	3	2	5	5	2	2	5	5	4	5	2	5	53.696	3	2	3	3	3	3	3	3	3	3	26.005	3	1	1	1	2	1	1	1	2	2	2	3	1	2	1
117	11/17/2020 14:51	11/17/2020 14:59	1	4.362	2	2	49	3	4	13.023	5	2	3	3	3	3	5	5	5	4	2	4	38.886	3	3	2	3	3	3	2	3	3	3	29.566	4	1	1	1	1	1	1	1	3	1	1	4	1	1	1
118	11/17/2020 14:48	11/17/2020 14:59	1	4.638	2	1	36	3	4	11.757	6	2	6	5	3	1	5	6	4	6	2	5	27.854	3	2	3	3	4	3	2	2	3	3	21.494	3	2	3	1	1	1	1	2	3	1	3	3	1	2	2
119	11/17/2020 14:54	11/17/2020 14:59	1	17.282	2	2	55	1	3	36.342	3	4	2	5	3	5	6	4	3	4	3	5	17.698	2	4	4	3	2	2	3	4	4	3	16.123	3	4	3	4	5	4	3	3	2	4	4	5	4	3	3
120	11/17/2020 14:50	11/17/2020 14:59	1	2.771	2	1	27	3	4	11.871	6	1	6	6	1	1	6	6	4	6	1	6	57.531	4	4	4	4	4	4	4	4	4	4	39.304	5	1	1	1	5	1	1	1	5	5	1	5	1	1	1
121	11/17/2020 14:49	11/17/2020 15:00	1	3.017	2	2	65	3	4	19.575	5	3	5	5	2	1	5	4	6	5	1	5	39.815	3	3	4	3	3	3	4	3	4	4	46.039	4	1	1	1	3	1	1	1	3	3	1	1	1	4	1
122	11/17/2020 14:56	11/17/2020 15:00	1	10.459	2	1	30	1	4	16.05	5	5	6	5	6	5	6	6	5	6	5	6	17.592	4	3	4	4	4	3	4	3	3	4	16.335	5	3	4	5	5	4	5	5	4	5	4	5	4	5	5
123	11/17/2020 14:51	11/17/2020 15:00	1	105.695	2	2	38	3	4	33.139	4	5	4	3	5	4	2	3	4	5	4	3	20.492	3	2	3	4	3	4	3	2	3	4	30.799	4	3	2	3	4	5	4	4	3	4	5	4	3	2	4
124	11/17/2020 14:50	11/17/2020 15:00	1	60.701	2	1	31	3	4	45.202	4	5	4	5	4	5	4	5	4	5	4	5	8.335	3	4	3	4	3	3	4	3	4	3	18.25	3	4	3	4	3	4	3	3	4	3	4	3	4	3	3
125	11/17/2020 14:51	11/17/2020 15:00	1	24.694	2	2	25	3	2	58.241	5	4	3	2	4	3	2	5	4	3	5	2	30.949	3	2	1	2	3	4	3	2	4	3	22.244	4	3	2	3	4	5	2	3	4	2	3	5	4	1	3
126	11/17/2020 14:52	11/17/2020 15:00	1	3.978	2	1	31	4	4	10.74	2	4	3	4	3	2	2	4	3	3	3	4	31.627	4	3	4	4	4	4	4	4	4	4	27.751	2	1	2	1	3	1	1	1	2	2	1	1	1	1	1
127	11/17/2020 14:55	11/17/2020 15:00	1	23.636	2	1	33	3	4	19.501	4	5	6	5	4	5	6	5	5	4	5	6	14.298	3	4	3	2	3	3	2	3	4	3	9.54	3	4	5	4	3	4	5	5	4	3	2	3	4	5	4
128	11/17/2020 14:49	11/17/2020 15:00	1	8.762	2	1	35	4	4	10.782	2	5	4	5	5	5	4	3	3	4	3	2	40.941	3	3	4	3	4	3	4	3	3	4	63.177	4	1	1	1	2	1	1	1	2	3	1	4	1	2	1
129	11/17/2020 14:57	11/17/2020 15:00	1	10.519	2	1	45	1	3	19.267	1	3	3	3	3	2	3	3	3	3	3	2	11.494	4	2	3	3	3	2	3	3	2	3	7.431	5	2	3	2	3	2	3	2	3	2	3	2	3	3	2
130	11/17/2020 14:54	11/17/2020 15:00	1	23.654	2	2	35	3	3	52.953	5	5	6	5	5	6	6	5	5	4	5	5	12.047	3	3	4	3	2	3	3	4	3	4	9.403	5	1	5	1	5	5	2	5	2	5	1	5	2	5	5
131	11/17/2020 14:50	11/17/2020 15:00	1	22.468	2	2	30	1	4	35.879	4	5	4	5	4	5	4	2	4	5	5	2	60.565	2	3	3	3	2	1	2	2	1	2	30.694	4	1	3	2	4	2	2	4	3	5	4	3	3	4	2
132	11/17/2020 14:55	11/17/2020 15:00	1	14.435	2	1	24	4	4	21.026	5	5	6	5	6	6	5	6	6	5	5	6	37.09	3	4	4	4	3	4	4	3	4	3	10.579	4	3	5	5	4	5	4	4	5	5	4	5	3	4	4
133	11/17/2020 14:57	11/17/2020 15:00	1	8.977	2	1	34	1	4	7.538	5	4	5	6	6	5	4	5	4	5	6	5	7.127	2	3	4	3	2	3	2	3	4	3	8.056	3	4	5	4	3	4	5	5	4	3	4	5	4	3	3
134	11/17/2020 14:49	11/17/2020 15:00	1	7.13	2	2	27	3	4	16.537	4	5	2	4	4	5	6	3	3	4	4	3	19.682	3	2	3	2	2	3	2	2	3	1	13.576	2	4	3	2	2	5	4	4	2	3	3	4	2	3	4
135	11/17/2020 14:50	11/17/2020 15:00	1	15.2	2	2	23	1	4	38.526	4	5	6	5	4	5	6	5	4	5	6	5	21.275	3	4	3	4	3	3	4	3	4	3	11.885	3	5	4	3	4	5	4	3	4	5	4	3	4	5	3
136	11/17/2020 14:49	11/17/2020 15:00	1	2.826	2	1	49	3	4	15.885	4	4	5	4	4	4	3	4	4	3	3	5	50.151	3	3	2	3	4	4	3	3	3	3	76.151	2	2	1	1	3	2	1	2	1	3	3	3	1	1	1
137	11/17/2020 14:49	11/17/2020 15:00	1	3.43	2	1	39	3	4	9.448	2	5	2	5	5	6	3	3	4	2	5	1	25.008	4	3	4	4	4	4	4	3	4	4	26.269	4	1	4	1	5	1	1	1	5	5	1	5	1	3	1
138	11/17/2020 14:54	11/17/2020 15:00	1	24.504	2	2	39	3	3	23.067	5	4	5	3	5	4	2	4	5	4	3	5	22.008	3	2	3	3	4	2	3	3	2	3	17.201	4	2	3	3	4	3	5	2	3	4	3	4	2	4	3
139	11/17/2020 14:50	11/17/2020 15:00	1	23.278	2	2	49	4	4	43.896	5	4	5	5	5	5	5	4	5	4	6	4	29.901	3	4	3	4	3	4	3	3	3	3	25.041	4	3	4	4	3	4	4	4	3	4	4	4	3	4	2
140	11/17/2020 14:56	11/17/2020 15:00	1	19.443	2	1	52	3	4	17.042	5	6	5	5	5	6	5	5	5	6	5	5	21.158	3	4	3	3	3	3	4	3	4	3	9.69	4	5	4	4	5	4	4	4	5	4	4	5	5	5	4
141	11/17/2020 14:52	11/17/2020 15:01	1	17.336	2	2	34	4	4	26.201	5	6	5	6	5	6	5	6	5	6	5	6	66.882	3	4	3	4	3	3	4	3	4	3	20.438	4	5	4	5	4	5	4	4	5	4	5	4	5	4	5
142	11/17/2020 14:56	11/17/2020 15:01	1	23.175	2	1	26	1	2	19.569	5	6	5	6	5	5	5	6	5	6	5	6	24.453	3	4	2	4	3	3	4	4	3	4	11.668	4	5	4	5	4	5	4	4	5	4	5	4	5	4	4
143	11/17/2020 14:58	11/17/2020 15:01	1	11.749	2	1	43	4	4	32.376	6	5	5	5	6	5	6	5	5	6	5	6	7.593	3	3	4	4	4	3	4	3	3	4	6.715	5	2	5	2	5	2	2	1	5	4	1	4	3	1	1
144	11/17/2020 14:48	11/17/2020 15:01	1	1.999	2	1	37	4	4	14.789	3	4	4	4	3	3	4	4	3	4	4	3	42.866	3	3	3	3	3	3	3	3	3	3	30.959	3	2	4	1	3	1	1	1	3	3	2	3	1	4	2
145	11/17/2020 14:49	11/17/2020 15:01	1	5.386	2	1	31	1	4	22.862	5	1	6	6	6	1	5	6	6	6	2	5	100.024	4	3	4	3	4	4	3	4	4	4	33.974	5	2	4	2	5	1	1	1	5	5	1	5	1	5	3
146	11/17/2020 14:48	11/17/2020 15:01	1	10.4	2	1	33	3	4	15.762	6	5	6	6	1	1	6	6	6	6	1	5	58.907	3	3	4	3	4	3	4	3	4	4	30.89	3	1	4	2	1	2	2	1	3	2	1	4	1	2	2
147	11/17/2020 14:53	11/17/2020 15:01	1	43.974	2	1	27	3	4	22.645	5	4	6	6	5	4	4	5	6	3	4	5	19.64	4	3	2	3	3	4	3	3	4	3	16.711	3	4	5	5	2	3	4	3	5	5	4	3	1	5	2
148	11/17/2020 14:49	11/17/2020 15:01	1	21.634	2	2	30	1	3	28.999	4	5	6	5	4	5	6	5	4	5	6	5	47.21	2	3	4	3	3	3	4	3	4	3	18.466	2	3	4	5	4	4	3	2	3	4	5	4	4	3	3
149	11/17/2020 14:53	11/17/2020 15:01	1	13.782	2	1	25	3	4	29.442	4	5	5	3	4	6	5	3	4	6	5	3	34.233	2	4	3	2	4	3	2	2	4	3	134.006	3	4	3	3	5	4	3	3	4	4	5	3	3	2	3
150	11/17/2020 14:56	11/17/2020 15:01	1	24.307	2	2	36	3	4	20.845	6	5	4	6	4	5	6	5	5	4	6	5	22.247	4	3	2	3	4	3	2	3	4	3	16.08	5	4	3	2	3	4	5	2	3	4	5	4	3	2	4
151	11/17/2020 14:52	11/17/2020 15:01	1	33.287	2	1	54	4	4	19.58	5	6	5	6	5	6	5	6	5	6	5	6	14.833	3	4	3	4	3	3	4	3	4	3	12.101	4	5	4	5	4	5	4	4	5	4	5	4	5	4	4
152	11/17/2020 14:48	11/17/2020 15:01	1	3.884	2	2	24	4	4	9.801	4	2	5	4	4	3	4	5	4	4	3	4	69.717	3	3	3	3	3	3	3	3	3	3	24.608	2	1	1	1	2	1	1	1	1	1	2	3	1	1	1
153	11/17/2020 14:56	11/17/2020 15:01	1	22.265	2	2	30	5	4	19.835	6	6	6	6	6	6	6	5	4	5	5	5	20.126	3	4	3	2	3	2	3	2	3	3	27.663	3	4	3	4	3	5	4	3	4	5	4	3	4	4	3
154	11/17/2020 14:50	11/17/2020 15:01	1	3.907	2	2	50	3	4	16.797	6	4	6	6	1	1	6	6	6	6	1	6	33.186	4	3	4	4	4	4	4	4	4	4	32.079	4	1	3	1	3	1	1	1	3	2	1	4	1	2	1
155	11/17/2020 14:49	11/17/2020 15:01	1	21.296	2	2	58	3	4	13.791	6	1	6	5	1	3	6	6	6	5	1	6	52.042	3	2	4	3	3	3	3	4	4	3	74.727	5	1	1	2	5	1	1	1	1	5	2	4	1	5	1
156	11/17/2020 14:57	11/17/2020 15:01	1	23.83	2	1	25	3	4	39.851	3	4	5	5	5	4	5	5	4	5	5	4	30.511	4	2	3	3	4	3	4	3	3	4	8.878	5	2	2	3	3	3	1	4	5	5	2	5	2	5	2
157	11/17/2020 14:55	11/17/2020 15:01	1	3.915	2	2	34	3	4	12.228	4	5	6	4	3	5	5	6	4	6	2	5	24.308	4	4	4	4	4	4	4	4	4	4	19.487	4	1	1	1	4	1	1	1	2	3	1	4	1	2	1
158	11/17/2020 14:52	11/17/2020 15:01	1	9.436	2	1	32	3	4	10.59	4	4	5	5	3	2	4	5	3	5	3	4	43.845	3	3	3	4	3	4	3	3	4	3	36.315	4	1	3	1	3	1	1	1	4	3	2	5	1	3	1
159	11/17/2020 14:48	11/17/2020 15:01	1	4.857	2	2	30	3	4	24.245	6	2	6	6	1	2	5	6	5	6	2	6	115.589	3	2	3	3	3	3	4	3	3	3	57.015	3	1	1	1	2	1	1	1	4	3	1	4	1	2	1
160	11/17/2020 14:57	11/17/2020 15:02	1	21.423	2	2	25	3	4	57.001	4	5	5	6	5	3	4	4	5	5	6	6	21.165	3	2	2	3	3	3	3	4	4	3	18.498	2	4	2	2	3	3	4	3	4	4	5	4	4	3	4
161	11/17/2020 14:50	11/17/2020 15:02	1	60.272	2	2	25	3	4	41.913	5	4	5	5	5	5	4	6	5	4	4	5	25.684	3	3	3	4	4	3	3	4	3	3	17.036	4	3	3	3	4	4	4	4	5	5	4	4	4	3	3
162	11/17/2020 14:49	11/17/2020 15:02	1	6.647	2	2	51	3	4	22.892	4	4	4	4	5	3	4	4	4	4	3	5	47.402	4	3	3	4	4	4	4	3	4	4	62.109	5	1	4	1	4	1	1	1	4	4	1	5	1	4	1
163	11/17/2020 14:57	11/17/2020 15:02	1	19.046	2	1	40	4	4	19.485	6	4	5	4	6	4	3	5	6	4	5	5	19.674	4	3	2	3	3	4	2	2	3	2	11.257	5	3	4	2	3	4	4	5	3	4	2	3	4	4	5
164	11/17/2020 14:51	11/17/2020 15:02	1	3.144	2	1	44	2	3	11.106	5	2	5	5	5	2	5	5	5	5	2	5	63.273	3	2	3	2	3	3	3	3	3	3	64.846	3	2	2	2	2	1	2	1	2	2	2	3	1	1	2
165	11/17/2020 14:58	11/17/2020 15:02	1	12.302	2	1	43	6	4	26.037	4	5	5	5	6	5	5	4	5	6	5	4	10.878	4	3	2	3	3	4	3	3	4	4	9.926	5	3	3	3	5	3	4	4	3	5	4	5	4	5	3
166	11/17/2020 14:56	11/17/2020 15:02	1	17.642	2	2	33	3	4	138.261	5	3	4	6	5	4	6	5	4	3	6	5	9.916	3	2	4	3	2	2	4	3	3	4	8.982	3	2	4	3	4	5	4	3	5	4	2	5	3	1	2
167	11/17/2020 14:49	11/17/2020 15:02	1	8.3	2	1	30	3	4	13.773	4	2	5	4	4	4	5	6	4	4	2	5	59.13	3	3	3	3	3	3	2	3	3	3	41.291	4	5	3	5	2	2	5	1	2	1	2	5	2	5	5
168	11/17/2020 14:51	11/17/2020 15:02	1	18.373	2	1	40	1	4	37.901	5	6	4	6	5	4	6	6	5	6	6	4	18.972	3	4	4	2	3	3	2	4	2	3	22.424	5	2	4	1	5	2	3	5	3	4	2	4	3	5	3
169	11/17/2020 14:51	11/17/2020 15:02	1	101.981	2	2	27	3	4	26.885	5	5	5	5	5	5	5	5	5	5	5	5	20.79	3	3	3	3	3	3	3	3	3	3	29.911	4	4	4	4	4	4	4	4	4	4	4	4	4	4	4
170	11/17/2020 14:48	11/17/2020 15:02	1	122.885	2	1	28	4	3	40.31	4	6	4	3	4	5	4	3	4	5	4	3	46.649	3	4	3	2	3	3	4	3	2	3	40.33	5	1	4	1	4	2	2	2	4	4	2	4	2	5	2
171	11/17/2020 14:55	11/17/2020 15:02	1	22.356	2	1	30	3	3	82.273	4	5	6	5	6	5	6	5	5	6	5	4	25.066	3	4	4	3	4	4	3	4	3	4	21.762	3	4	5	5	4	4	3	4	3	4	5	4	3	4	4
172	11/17/2020 14:48	11/17/2020 15:02	1	9	2	2	27	3	4	9.926	4	4	5	4	5	3	4	4	3	4	4	4	56.054	4	4	4	4	3	4	4	4	4	4	101.209	5	1	2	1	4	1	1	1	3	2	1	5	1	5	1
173	11/17/2020 14:55	11/17/2020 15:02	1	4.897	2	1	34	3	4	15.454	2	2	4	5	3	2	4	5	3	5	3	2	27.161	3	3	3	3	3	3	3	3	3	3	21.771	1	1	1	1	1	1	1	1	1	1	1	2	1	1	1
174	11/17/2020 14:50	11/17/2020 15:03	1	18.753	2	1	33	1	4	9.958	3	4	5	6	5	4	5	6	6	5	4	5	7.372	2	3	4	3	2	3	2	3	4	3	6.966	3	4	5	4	3	4	5	5	4	3	4	5	4	3	4
175	11/17/2020 14:57	11/17/2020 15:03	1	15.469	2	1	26	5	4	27.248	5	3	4	4	5	4	4	3	4	4	3	4	14.565	3	2	3	3	2	2	3	2	3	3	17.84	4	2	3	2	4	2	3	4	2	3	2	2	3	4	4
176	11/17/2020 14:50	11/17/2020 15:03	1	18.596	2	1	33	1	4	49.455	6	5	4	5	6	5	4	5	6	5	4	5	80.976	4	3	4	3	4	4	3	3	4	3	22.635	5	4	5	4	3	4	5	5	4	3	4	5	4	4	5
177	11/17/2020 14:57	11/17/2020 15:03	1	64.153	2	1	30	4	4	18.959	6	5	4	4	5	5	5	6	5	5	6	6	47.146	3	4	3	4	3	3	4	3	4	3	14.788	5	4	4	2	3	3	5	2	4	5	4	5	4	4	4
178	11/17/2020 14:56	11/17/2020 15:03	1	175.726	2	2	30	1	4	19.853	5	2	5	2	6	3	6	3	4	3	5	2	10.1	4	2	1	4	4	4	2	1	3	1	7.621	3	2	4	3	2	5	2	2	4	3	4	3	1	2	4
179	11/17/2020 14:49	11/17/2020 15:03	1	23.54	2	2	47	3	4	72.229	6	5	6	5	6	5	2	5	3	5	6	5	29.997	4	3	4	3	4	4	3	4	3	4	37.49	5	2	5	1	5	2	5	5	4	5	2	5	4	5	1
180	11/17/2020 14:48	11/17/2020 15:03	1	8.88	2	2	37	3	4	19.32	6	1	6	6	1	1	6	6	6	6	1	6	38.747	3	4	4	2	2	3	2	3	3	3	95.142	5	1	5	1	5	1	1	1	5	3	1	3	1	3	1
181	11/17/2020 14:52	11/17/2020 15:03	1	11.794	2	1	30	5	4	23.87	6	5	5	5	4	5	5	5	5	4	5	5	387.442	4	3	3	4	3	4	3	4	3	3	32.956	5	1	5	1	5	1	1	1	3	5	1	5	1	5	1
182	11/17/2020 14:53	11/17/2020 15:03	1	105.174	2	1	30	3	4	53.252	4	5	3	4	4	3	4	5	3	5	4	4	17.702	3	2	3	3	2	3	4	2	3	1	16.531	3	4	5	4	3	4	4	4	2	3	4	3	4	4	4
183	11/17/2020 14:51	11/17/2020 15:03	1	17.699	2	1	35	3	4	95.151	6	4	5	6	4	6	5	4	6	5	4	3	33.483	3	4	2	3	4	3	2	4	3	4	24.316	4	5	2	4	3	5	4	4	3	5	4	3	3	5	4
184	11/17/2020 14:51	11/17/2020 15:03	1	6.765	2	2	36	1	4	15.62	2	4	5	5	4	5	2	3	3	4	4	2	80.072	4	3	3	3	3	4	3	3	4	3	68.344	3	1	1	1	3	1	1	1	1	3	2	4	1	2	1
185	11/17/2020 14:49	11/17/2020 15:03	1	8.427	2	1	30	3	4	23.124		5	5	4	5	4	5	5	3	5	2	5	74.999	3	2	4	4	3	3	2	4	3	3	49.67	5	2	5	1	4	2	2	3	3	4	2	5	3	5	2
186	11/17/2020 14:55	11/17/2020 15:03	1	16.766	2	2	44	4	4	33.24	5	6	5	5	5	6	4	5	5	4	5	4	18.362	3	2	3	2	3	3	2	3	3	4	15.984	4	3	4	3	4	4	3	4	3	5	4	5	3	4	4
187	11/17/2020 14:56	11/17/2020 15:03	1	2.161	2	1	38	3	4	8.616	3	4	4	4	6	4	3	3	3	4	5	3	28.449	3	2	2	2	2	3	3	3	3	2	21.956	4	2	1	1	1	1	2	1	1	1	1	4	1	1	3
188	11/17/2020 14:49	11/17/2020 15:03	1	12.126	2	2	45	3	4	17.065	4	5	4	6	5	6	4	5	4	6	5	5	390.803	3	2	3	2	4	2	3	2	4	3	11.182	4	1	3	1	5	2	1	1	4	2	1	5	1	4	1
189	11/17/2020 14:53	11/17/2020 15:03	1	50.792	2	2	44	4	4	29.43	5	6	5	5	5	4	5	4	5	4	4	5	43.844	3	2	3	2	3	4	3	3	2	4	34.167	5	3	5	2	5	1	2	2	5	5	2	4	2	5	2
190	11/17/2020 14:50	11/17/2020 15:03	1	12.224	2	1	25	3	4	16.745	4	5	6	5	4	4	6	5	5	4	5	6	15.075	3	2	3	3	4	3	3	2	3	4	16.171	4	5	3	2	3	4	5	4	3	4	3	3	4	5	4
191	11/17/2020 14:49	11/17/2020 15:03	1	6.571	2	2	55	3	4	18.504	5	3	5	6	3	1	6	6	5	6	2	5	59.101	4	2	4	3	3	4	2	3	3	3	65.87	4	2	2	1	4	1	1	1	3	2	1	4	1	3	1
192	11/17/2020 14:52	11/17/2020 15:03	1	39.773	2	1	28	4	4	302.445	4	5	5	6	5	3	4	5	5	4	6	5	43.087	3	2	3	4	4	3	2	3	4	3	10.636	5	4	4	3	3	4	4	3	3	2	3	4	4	5	4
193	11/17/2020 14:50	11/17/2020 15:03	1	17.472	2	2	26	3	4	14.334	5	4	3	3	4	3	5	4	2	5	2	5	54.077	3	3	2	3	3	3	2	3	3	3	35.034	3	1	3	1	4	1	1	1	4	3	1	5	1	3	1
194	11/17/2020 14:57	11/17/2020 15:03	1	14.927	2	2	36	3	4	17.093	4	5	6	5	4	5	6	5	5	6	4	4	25.68	3	4	3	3	4	3	2	3	4	3	20.54	5	2	5	3	5	1	3	3	5	5	1	5	1	5	3
195	11/17/2020 14:48	11/17/2020 15:03	1	4.899	3	2	76	3	4	17.499	4	2	5	6	4	3	4	6	2	4	3	5	60.554	2	2	3	2	2	3	1	2	3	2	68.637	3	4	1	5	1	4	5	4	1	5	5	4	5	1	4
196	11/17/2020 14:52	11/17/2020 15:04	1	166.645	2	1	40	1	4	38.519	6	6	6	6	5	6	6	5	5	6	6	6	28.871	4	1	4	4	4	4	4	1	1	1	27.049	5	5	5	1	5	1	5	5	5	5	1	1	5	5	5
197	11/17/2020 14:58	11/17/2020 15:04	1	7.886	2	1	28	3	3	15.627	3	5	4	5	4	5	4	5	3	5	4	4	17.899	2	3	2	3	3	3	2	3	4	3	7.829	4	3	3	4	4	4	3	4	3	2	3	4	3	3	4
198	11/17/2020 14:51	11/17/2020 15:04	1	4.407	2	1	32	3	4	25.139	2	2	2	4	5	5	4	6	6	2	2	5	73.362	3	2	3	4	4	3	4	3	4	4	49.507	4	2	1	2	3	1	1	1	4	4	3	2	2	4	3
199	11/17/2020 14:53	11/17/2020 15:04	1	58.001	2	1	30	3	4	24.311	5	4	4	5	6	5	5	4	4	6	5	5	65.622	4	2	3	3	4	2	4	4	3	4	9.892	3	1	4	3	5	4	4	4	3	3	5	5	4	5	3
200	11/17/2020 14:50	11/17/2020 15:04	1	18.741	2	2	44	3	4	255.582	2	5	2	2	6	2	2	2	2	2	5	2	67.401	4	4	3	4	4	4	4	4	4	4	53.051	5	1	4	1	5	1	1	1	4	5	1	5	1	5	3
201	11/17/2020 14:59	11/17/2020 15:04	1	18.787	2	1	25	3	4	16.325	5	4	3	4	5	4	4	5	5	4	4	5	12.591	3	2	3	3	2	3	2	2	3	2	26.209	4	3	3	4	4	4	4	4	3	4	3	3	4	3	4
202	11/17/2020 14:49	11/17/2020 15:04	1	39.473	2	2	66	1	4	25.418	5	2	5	5	4	3	6	5	6	6	6	6	85.401	4	4	4	4	4	4	4	4	4	4	55.976	4	1	2	1	5	1	1	1	2	5	1	4	1	4	1
203	11/17/2020 14:57	11/17/2020 15:04	1	20.994	2	1	29	3	4	11.617	5	3	5	3	2	4	4	5	4	4	3	4	33.216	2	3	2	2	3	3	2	3	3	3	15.16	3	2	3	3	4	1	3	2	3	3	2	4	2	3	2
204	11/17/2020 14:57	11/17/2020 15:04	1	32.873	2	2	40	4	4	60.465	6	4	4	4	6	3	4	5	6	4	5	5	11.438	4	2	3	3	3	4	2	2	3	3	9.684	5	3	2	3	4	3	5	5	3	3	2	4	5	3	5
205	11/17/2020 14:59	11/17/2020 15:04	1	10.86	2	2	25	3	2	19.131	3	5	5	4	3	4	5	4	3	4	4	5	12.233	2	3	2	3	2	3	2	3	3	2	10.137	3	3	4	3	3	2	2	3	3	2	2	3	3	4	2
206	11/17/2020 15:01	11/17/2020 15:04	1	9.518	2	1	32	1	4	18.243	4	5	6	5	5	1	5	5	5	5	6	5	13.11	3	2	2	1	2	1	3	4	3	4	9.511	4	4	5	3	4	3	5	3	5	3	3	5	2	4	4
207	11/17/2020 14:55	11/17/2020 15:04	1	33.796	2	1	32	3	4	19.584	5	4	5	6	5	4	5	6	5	6	5	6	15.144	3	2	3	4	3	3	4	3	2	3	8.12	3	4	2	4	5	4	4	4	3	3	2	3	4	5	4
208	11/17/2020 14:48	11/17/2020 15:04	1	4.039	2	2	35	2	4	9.823	4	4	5	5	3	3	4	4	3	4	3	4	54.621	4	3	3	3	3	3	3	3	3	3	222.319	1	2	1	1	3	1	2	1	2	2	1	3	1	2	2
209	11/17/2020 14:48	11/17/2020 15:04	1	8.976	2	1	32	3	4	23.786	5	4	4	4	4	4	4	5	2	4	3	4	66.786	3	3	3	3	3	3	3	3	3	3	67.289	4	1	4	1	4	1	1	1	4	5	1	4	1	5	1
210	11/17/2020 14:53	11/17/2020 15:04	1	11.067	2	2	31	4	3	25.688	5	6	5	4	5	4	5	6	5	4	5	6	10.228	3	4	3	4	3	3	4	3	4	3	7.779	4	3	4	5	4	3	4	4	3	4	5	4	5	4	4
211	11/17/2020 14:55	11/17/2020 15:04	1	17.452	2	1	30	3	4	40.04	5	4	5	4	5	6	4	5	5	4	5	5	14.063	3	2	2	4	3	3	3	2	2	3	12.558	5	4	4	2	5	2	2	4	3	4	1	4	3	5	2
212	11/17/2020 14:50	11/17/2020 15:05	1	8.041	2	1	27	3	4	21.435	3	5	4	4	5	3	4	4	5	3	3	5	19.334	2	2	3	1	2	2	3	3	4	2	14.289	3	2	2	4	4	3	3	2	4	3	2	3	2	3	3
213	11/17/2020 14:58	11/17/2020 15:05	1	17.297	2	1	46	3	4	14.231	4	2	6	5	6	5	4	1	4	5	2	5	49.889	4	3	3	3	4	3	3	4	1	3	32.595	5	1	5	1	5	1	1	1	5	5	1	1	1	5	1
214	11/17/2020 14:53	11/17/2020 15:05	1	4.313	2	2	31	3	4	38.866	4	3	4	5	4	4	3	4	3	4	4	4	46.055	3	3	3	3	3	3	3	3	3	3	60.176	4	2	2	3	3	2	2	2	2	3	3	4	2	2	2
215	11/17/2020 14:48	11/17/2020 15:05	1	2.815	4	2	31	2	4	15.505	3	5	5	5	4	3	3	4	4	4	4	5	52.896	3	3	3	3	3	3	4	3	4	3	31.085	5	4	4	1	3	2	2	4	5	4	4	5	1	5	4
216	11/17/2020 14:49	11/17/2020 15:05	1	5.84	2	2	54	3	4	17.55	1	6	2	2	5	6	1	1	1	2	4	2	31.11	4	3	4	4	4	4	4	3	4	4	25.496	5	1	5	1	5	1	1	1	5	4	1	5	1	5	1
217	11/17/2020 14:49	11/17/2020 15:05	1	17.933	2	1	30	3	4	19.245	5	4	5	5	5	3	4	6	5	4	3	5	49.709	3	3	2	3	3	4	3	2	3	3	34.456	5	2	4	1	4	1	1	2	4	5	2	5	1	4	1
218	11/17/2020 14:53	11/17/2020 15:05	1	10.365	2	1	28	1	4	232.974	4	2	4	4	3	5	4	4	3	5	2	4	29.5	4	3	3	3	3	3	3	3	2	3	22.709	3	1	2	1	3	1	1	1	2	2	1	3	1	3	1
219	11/17/2020 14:49	11/17/2020 15:05	1	10.554	3	2	36	3	4	30.278	3	3	5	6	5	2	3	4	3	5	4	3	86.063	4	3	3	3	3	3	4	3	3	3	65.753	3	2	4	2	5	1	2	1	3	4	2	4	1	4	2
220	11/17/2020 14:50	11/17/2020 15:05	1	9.273	2	1	34	2	4	19.706	5	1	5	4	2	2	5	6	6	5	1	4	49.347	3	2	3	1	2	3	2	2	3	3	76.559	1	3	1	2	1	2	2	3	1	1	3	2	2	1	4
221	11/17/2020 14:49	11/17/2020 15:05	1	63.426	2	2	35	3	4	60.047	2	1	5	6	5	4	2	3	2	3	5	2	63.771	3	4	3	4	2	3	4	3	3	4	23.538	5	2	4	1	5	2	2	3	5	4	1	4	2	5	2
222	11/17/2020 14:50	11/17/2020 15:05	1	11.889	2	1	31	4	4	51.58	3	6	2	3	6	6	2	3	2	1	5	3	70.24	3	3	4	3	3	4	3	4	3	3	109.734	3	1	2	1	2	1	1	1	3	2	1	4	1	2	1
223	11/17/2020 14:50	11/17/2020 15:05	1	24.267	2	2	50	3	4	20.462	5	6	5	5	4	5	6	5	5	4	5	6	13.085	3	4	3	4	3	3	4	3	4	4	16.213	5	3	2	1	4	1	2	4	3	4	3	5	1	4	1
224	11/17/2020 14:55	11/17/2020 15:06	1	5.136	2	2	55	3	4	51.221	5	2	5	5	2	2	5	6	5	6	2	5	37.126	3	2	2	2	2	3	2	3	3	3	39.895	3	1	1	1	2	1	1	1	2	1	1	3	1	1	2
225	11/17/2020 14:57	11/17/2020 15:06	1	15.927	2	1	35	1	2	38.078	5	4	5	6	6	5	4	5	6	5	4	5	20.937	4	3	4	3	2	3	4	3	4	3	47.559	3	4	3	4	5	4	3	5	4	3	4	5	4	3	3
226	11/17/2020 14:58	11/17/2020 15:06	1	7.951	2	1	52	3	4	17.299	4	2	5	5	4	3	5	4	4	5	3	4	36.678	3	3	3	3	3	3	3	3	3	3	17.974	4	3	3	2	3	2	2	2	3	3	3	3	1	3	3
227	11/17/2020 14:49	11/17/2020 15:06	1	17.827	2	1	36	3	4	64.691	4	2	5	4	3	2	5	4	3	4	3	4	38.955	3	3	3	3	3	3	3	4	3	3	50.364	4	1	2	1	3	1	1	1	3	2	1	4	1	3	1
228	11/17/2020 15:00	11/17/2020 15:06	1	20.41	2	1	34	3	4	15.846	3	4	5	6	3	4	5	6	4	5	6	5	17.901	2	3	4	3	4	2	3	4	3	4	13.478	3	4	5	4	5	4	5	4	3	4	5	4	5	4	4
229	11/17/2020 15:02	11/17/2020 15:06	1	14.696	2	1	32	1	2	16.442	4	5	6	5	5	5	6	4	4	5	6	5	11.925	3	4	3	2	3	4	3	4	3	3	8.95	4	5	4	3	4	5	4	4	3	4	5	4	3	4	4
230	11/17/2020 14:57	11/17/2020 15:06	1	1.822	2	1	31	3	4	9.516	6	1	6	6	2	3	6	6	4	5	2	5	20.362	3	3	3	3	3	3	3	3	3	3	115.366	3	2	1	1	2	1	2	1	1	1	1	3	1	2	3
231	11/17/2020 15:00	11/17/2020 15:06	1	1.979	2	1	22	4	4	7.483	5	3	5	4	3	3	4	5	5	5	3	5	22.559	3	2	3	2	2	3	3	3	3	3	22.085	4	1	2	1	2	1	1	1	3	2	1	2	1	2	2
232	11/17/2020 14:52	11/17/2020 15:06	1	14.258	2	1	50	3	4	35.201	4	5	4	5	5	4	5	4	5	6	5	4	15.739	3	2	3	4	3	3	4	3	2	4	12.473	4	3	4	5	4	2	3	4	4	3	4	2	3	4	4
233	11/17/2020 14:54	11/17/2020 15:06	1	301.565	2	2	38	1	4	38.552	5	6	5	5	5	6	5	5	5	6	5	5	132.546	3	4	3	3	4	3	4	3	3	4	12.672	4	3	4	5	4	3	4	4	5	4	3	4	4	5	4
234	11/17/2020 14:55	11/17/2020 15:06	1	20.882	2	1	30	3	4	19.515	4	5	4	4	4	4	2	4	4	4	3	5	52.156	2	3	3	2	2	3	2	2	3	2	40.234	4	2	4	3	4	3	2	2	2	2	2	4	2	4	2
235	11/17/2020 14:59	11/17/2020 15:06	1	3.186	2	1	35	3	4	13.863	4	3	5	5	1	2	5	6	4	6	1	5	35.388	3	3	4	2	3	3	3	3	2	2	28.938	3	4	2	3	4	1	3	2	2	3	5	4	2	3	4
236	11/17/2020 14:50	11/17/2020 15:06	1	78.443	2	1	27	3	4	55.812	4	4	5	5	5	4	4	4	4	5	4	4	115.949	3	3	3	3	3	3	3	3	3	3	77.67	4	2	5	2	3	3	2	3	3	4	3	4	3	4	3
237	11/17/2020 14:48	11/17/2020 15:06	1	6.399	2	1	39	3	4	9.58	1	5	2	1	5	5	1	1	1	1	5	1	103.497	3	4	4	3	3	4	4	4	4	3	45.46	4	1	3	1	1	1	1	1	4	1	1	4	1	2	1
238	11/17/2020 15:01	11/17/2020 15:06	1	9.694	2	2	31	3	4	8.777	6	1	6	6	1	6	6	6	4	6	1	5	18.824	3	3	4	3	3	3	3	3	4	3	33.877	3	2	3	2	3	1	1	1	3	1	2	3	1	2	1
239	11/17/2020 14:48	11/17/2020 15:06	1	8.093	2	1	35	3	4	20.418	5	4	5	5	4	5	4	5	4	5	4	4	20.898	3	2	1	2	3	2	1	2	1	2	21.075	5	1	4	2	4	2	1	2	4	4	2	4	1	5	1
240	11/17/2020 14:55	11/17/2020 15:06	1	3.342	2	2	35	3	4	15.059	5	2	6	3	1	2	6	4	6	5	1	6	34.389	3	1	3	2	2	2	3	2	2	2	67.997	2	4	1	1	1	1	1	1	1	1	1	1	1	1	5
241	11/17/2020 14:49	11/17/2020 15:06	1	4.6	2	1	30	1	4	29.886	5	2	5	5	2	5	5	5	5	5	2	5	45.95	3	3	3	3	3	4	4	4	4	4	27.262	5	1	4	1	4	1	1	1	5	4	1	5	1	4	1
242	11/17/2020 14:49	11/17/2020 15:06	1	38.938	2	1	26	1	4	20.059	2	3	5	5	5	2	4	4	4	3	3	4	139.483	3	3	3	3	3	3	4	3	3	3	44	4	1	5	1	4	1	1	1	4	4	1	4	1	4	1
243	11/17/2020 14:49	11/17/2020 15:06	1	13.081	2	1	28	1	4	17.747	2	5	4	5	4	5	2	4	1	5	5	3	72.405	4	4	4	4	4	4	4	4	4	4	56.892	5	1	4	1	5	1	1	1	5	4	1	5	1	5	1
244	11/17/2020 15:00	11/17/2020 15:06	1	60.207	2	1	30	1	3	23.465	5	3	6	5	5	6	4	5	3	5	4	6	15.998	3	2	4	3	2	4	2	3	4	3	27.263	5	3	4	4	5	4	5	5	4	3	5	4	3	5	5
245	11/17/2020 15:02	11/17/2020 15:07	1	11.723	2	1	48	3	4	29.083	2	3	5	6	5	6	2	5	5	6	5	3	19.651	2	3	4	3	4	2	3	4	3	4	16.808	5	1	3	2	3	1	2	3	5	4	1	4	5	4	1
246	11/17/2020 14:50	11/17/2020 15:07	1	3.724	2	2	39	3	4	18.408	5	1	6	5	1	1	5	5	4	6	1	6	21.331	4	3	3	3	3	4	4	4	4	4	11.205	3	1	2	1	3	1	1	1	3	1	1	4	1	1	1
247	11/17/2020 14:59	11/17/2020 15:07	1	11.26	2	2	42	1	4	16.081	4	5	6	5	4	5	6	5	4	5	6	5	19.895	2	3	4	3	2	3	4	3	2	3	13.447	2	3	4	5	4	3	2	1	2	3	4	5	4	3	2
248	11/17/2020 14:50	11/17/2020 15:08	1	12.212	2	2	32	3	4	20.497	5	2	4	4	2	3	5	4	4	5	2	5	40.221	3	3	3	3	3	3	2	3	3	3	34.695	2	1	1	3	1	1	3	1	2	1	1	5	1	3	5
249	11/17/2020 14:49	11/17/2020 15:08	1	2.791	2	1	45	3	4	12.662	4	2	5	5	3	2	4	5	4	6	2	5	31.226	3	3	4	4	3	3	4	3	3	4	24.633	3	1	2	1	3	1	1	1	2	2	2	3	1	2	2
250	11/17/2020 15:03	11/17/2020 15:08	1	16.308	2	2	46	3	3	20.878	5	4	4	5	5	4	5	4	4	4	5	5	13.563	3	3	2	2	3	3	2	2	3	3	13.662	4	4	3	3	4	4	3	4	4	3	3	4	4		3
251	11/17/2020 14:55	11/17/2020 15:08	1	32.391	2	1	50	3	4	19.518	4	4	3	4	5	4	4	3	4	4	3	5	20.84	3	3	2	3	2	4	3	2	2	3	12.329	3	2	3	4	4	3	4	3	3	3	4	4	3	2	4
252	11/17/2020 14:56	11/17/2020 15:08	1	2.902	2	1	40	2	4	15.124	4	2	6	4	2	1	4	5	3	5	2	5	53	2	3	3	3	3	2	4	3	3	3	40.705	4	1	1	1	3	1	1	1	4	1	2	3	1	2	1
253	11/17/2020 14:58	11/17/2020 15:08	1	106.332	2	1	52	1	3	86.177	5	6	6	5	6	5	6	5	5	6	4	5	18.714	3	4	2	3	4	3	4	4	3	2	17.434	4	5	4	5	5	5	4	4	5	5	3	4	4	4	4
254	11/17/2020 15:03	11/17/2020 15:08	1	18.309	2	2	28	3	3	14.945	2	3	4	3	4	3	2	4	3	2	3	4	19.809	2	1	2	3	2	1	2	3	2	3	19.618	1	2	3	4	3	2	3	3	2	1	2	3	4	3	2
255	11/17/2020 15:03	11/17/2020 15:08	1	63.216	2	2	18	3	2	20.517	4	3	6	5	5	4	6	4	5	6	3	5	13.711	2	1	4	3	3	3	2	4	2	3	11.945	3	2	5	4	3	3	1	3	2	5	4	3	3	2	3
256	11/17/2020 15:01	11/17/2020 15:08	1	56.179	2	2	32	3	4	16.592	6	1	6	6	1	1	6	6	6	6	1	6	18.127	3	3	3	2	2	3	3	3	3	3	28.519	5	1	1	1	1	1	1	1	1	1	2	5	1	1	1
257	11/17/2020 14:58	11/17/2020 15:09	1	68.114	2	2	25	3	3	29.528	5	5	4	5	5	5	5	4	5	4	4	5	18.137	3	2	3	3	3	3	2	2	3	3	15.375	5	4	4	4	4	4	5	4	4	4	4	3	4	4	4
258	11/17/2020 15:01	11/17/2020 15:09	1	2.206	2	1	32	3	4	8.392	2	4	5	5	5	3	3	3	3	4	4	3	29.512	3	3	3	3	3	3	3	3	3	3	17.622	3	1	1	1	3	1	1	1	2	2	1	3	1	1	1
259	11/17/2020 14:49	11/17/2020 15:09	1	115.532	2	1	30	1	4	30.381	5	4	3	4	5	4	6	5	4	5	6	5	52.025	3	2	4	4	3	2	4	3	2	4	29.375	4	2	4	4	4	3	5	3	4	4	5	2	5	4	4
260	11/17/2020 14:49	11/17/2020 15:09	1	9.676	2	1	30	4	4	13.969	1	6	6	6	6	1	1	1	1	6	6	1	10.683	4	4	4	4	4	4	4	4	4	4	9.445	5	1	5	1	5	1	1	1	5	5	1	5	1	5	1
261	11/17/2020 15:00	11/17/2020 15:09	1	13.859	1	2	55	3	4	15.079	6	1	6	6	1	6	6	6	1	6	1	6	25.933	3	3	3	3	3	4	3	3	3	3	35.413	5	1	2	1	3	1	1	1	5	2	1	5	1	2	1
262	11/17/2020 14:49	11/17/2020 15:09	1	5.802	2	1	42	3	4	20.638	5	6	4	4	4	5	5	4	4	5	5	4	18.568	3	2	2	3	2	4	3	2	3	2	14.792	3	4	3	4	2	1	1	3	5	4	2	3	2	3	2
263	11/17/2020 14:53	11/17/2020 15:09	1	11.195	2	2	26	1	3	255.269	5	4	4	3	4	5	4	4	4	3	4	3	34.948	3	2	2	3	3	3	2	2	2	3	24.002	4	3	4	2	4	3	3	3	4	4	3	3	2	3	3
264	11/17/2020 14:48	11/17/2020 15:09	1	2.62	1	2	27	3	4	19.675	2	3	4	3	5	4	3	4	2	4	5	3	45.852	3	2	3	3	2	4	3	3	3	4	58.647	4	2	3	2	1	1	1	2	5	3	2	4	1	3	3
265	11/17/2020 14:57	11/17/2020 15:09	1	14.498	2	2	59	2	4	16.26	6	2	6	6	3	6	6	6	6	6	2	6	51.332	3	2	3	3	3	3	4	3	3	3	33.673	2	3	2	3	2	4	4	1	2	2	2	3	4	2	4
266	11/17/2020 15:01	11/17/2020 15:09	1	23.141	2	1	38	1	4	64.445	5	3	4	6	5	4	6	4	3	5	4	5	60.28	3	2	4	3	2	3	4	2	3	4	10.188	3	2	3	4	5	3	4	3	2	5	4	3	4	5	4
267	11/17/2020 15:00	11/17/2020 15:09	1	191.304	2	1	30	1	4	20.295	5	4	4	5	6	5	5	4	4	4	5	4	15.582	3	2	2	3	2	3	4	2	3	2	10.174	3	2	4	3	2	4	3	4	3	3	4	4	3	4	3
268	11/17/2020 14:48	11/17/2020 15:09	1	2.777	2	1	29	1	4	9.125	2	5	5	2	4	2	2	3	6	5	4	1	18.943	4	4	4	4	4	4	4	4	4	4	11.463	4	1	1	1	2	1	1	1	1	1	1	4	1	1	1
269	11/17/2020 14:50	11/17/2020 15:09	1	27.479	2	1	34	3	4	97.13	5	4	5	6	4	5	2	5	4	5	4	6	185.161	2	3	2	4	3	3	2	3	4	3	71.701	2	3	2	4	5	4	3	2	3	4	5	4	3	3	4
270	11/17/2020 14:55	11/17/2020 15:09	1	5.733	2	2	41	3	4	24.261	3	4	3	3	5	4	4	4	4	4	3	4	76.5	4	3	4	4	4	4	4	4	4	4	56.996	5	2	4	1	4	1	1	1	5	4	1	4	1	3	2
271	11/17/2020 14:58	11/17/2020 15:09	1	23.717	2	1	43	3	4	27.759	4	2	6	6	5	5	6	1	4	5	1	5	51.109	4	4	4	3	4	4	4	3	1	3	29.11	5	1	5	1	5	1	5	1	5	5	1	4	1	5	1
272	11/17/2020 14:48	11/17/2020 15:10	1	4.606	2	1	26	3	4	767.154	4	6	2	4	5	2	3	5	2	5	4	2	30.41	1	3	4	2	3	2	4	3	2	3	7.492	3	1	3	4	2	3	2	2	4	4	3	5	4	3	2
273	11/17/2020 15:00	11/17/2020 15:10	1	16.85	2	2	52	3	4	94.024	4	6	5	4	4	5	6	5	5	3	5	4	35.938	3	2	4	3	2	4	3	4	3	3	16.557	3	5	3	4	5	3	4	4	5	3	4	5	3	4	3
274	11/17/2020 15:00	11/17/2020 15:10	1	3.918	2	1	25	1	4	10.291	1	5	5	5	5	5	1	1	2	4	5	1	59.21	3	1	4	4	3	3	3	4	3	3	14.597	4	1	3	1	1	1	1	1	3	2	1	5	1	1	1
275	11/17/2020 15:04	11/17/2020 15:10	1	1.934	2	1	26	3	1	28.543	4	5	4	4	5	5	1	2	3	2	5	5	26.726	3	4	2	2	3	3	4	3	2	2	14.682	4	2	4	2	4	2	2	2	1	4	2	2	1	4	2
276	11/17/2020 15:00	11/17/2020 15:10	1	15.951	2	2	43	3	4	13.201	4	5	5	6	6	5	6	5	5	5	6	6	19.866	4	3	4	3	3	3	3	4	4	3	13.081	4	2	4	2	4	2	2	2	4	4	2	4	2	4	2
277	11/17/2020 14:56	11/17/2020 15:10	1	16.947	2	1	53	3	4	93.611	4	5	4	4	5	5	3	4	5	5	4	3	31.867	4	3	3	4	3	3	2	3	3	4	32.899	4	2	3	2	5	3	2	3	4	5	3	4	2	3	2
278	11/17/2020 14:48	11/17/2020 15:10	1	12.096	2	1	31	1	4	18.368	4	3	5	4	5	3	5	5	5	4	5	4	110.745	3	3	2	2	3	4	3	3	3	3	183.62	4	1	3	1	4	2	3	1	2	3	1	4	2	3	2
279	11/17/2020 14:57	11/17/2020 15:10	1	2.794	2	1	43	3	4	9.261	5	3	5	5	4	2	4	5	5	5	2	4	32.662	3	2	3	3	3	3	3	3	3	3	36.757	4	1	1	1	2	1	1	1	2	1	2	4	1	1	1
280	11/17/2020 14:58	11/17/2020 15:10	1	15.891	2	2	36	3	4	14.496	4	3	5	5	3	5	5	4	4	5	2	5	38.855	3	3	3	3	3	3	3	3	4	4	21.286	3	1	1	1	2	1	1	1	1	1	1	4	1	1	1
281	11/17/2020 14:57	11/17/2020 15:10	1	29.321	3	1	29	3	4	24.649	4	2	3	6	1	4	1	6	1	6	6	6	21.894	2	3	1	1	1	4	4	4	3	1	37.074	5	2	4	1	4	2	3	2	3	5	2	2	4	5	1
282	11/17/2020 15:04	11/17/2020 15:10	1	13.997	2	1	52	3	4	16.729	1	5	6	5	5	4	6	6	5	4	6	5	24.401	3	2	4	3	3	4	3	4	4	3	11.321	4	1	3	1	5	1	1	1	5	4	1	5	1	4	1
283	11/17/2020 15:02	11/17/2020 15:10	1	3.69	2	2	57	3	4	15.332	5	3	5	5	3	5	5	6	5	5	1	5	37.748	3	3	3	4	4	3	3	3	3	4	34.117	4	1	3	1	3	1	1	1	3	3	1	4	1	2	1
284	11/17/2020 15:05	11/17/2020 15:10	1	2.437	2	2	30	3	4	8.976	6	2	3	3	4	4	6	5	5	4	3	5	22.645	2	2	1	2	2	2	2	2	3	2	20.38	2	1	1	1	1	1	1	1	1	1	3	3	1	1	1
285	11/17/2020 15:05	11/17/2020 15:10	1	14.197	2	2	36	4	4	33.328	6	5	4	5	5	4	5	4	5	4	5	4	20.346	3	2	3	3	3	3	2	3	3	3	19.728	4	3	4	4	3	4	4	4	3	4	3	5	4	3	4
286	11/17/2020 14:53	11/17/2020 15:11	1	6.631	2	1	33	3	4	20.842	3	5	5	6	3	4	5	5	5	5	2	4	65.396	2	3	3	2	3	2	3	3	4	3	19.574	4	3	3	4	3	4	4	2	3	4	3	4	2	3	2
287	11/17/2020 15:02	11/17/2020 15:11	1	67.047	2	1	31	3	4	33.723	4	5	4	5	4	5	4	5	4	5	4	5	24.75	3	4	3	4	3	3	4	3	4	3	10.294	3	4	3	4	3	4	3	3	4	3	4	3	4	3	3
288	11/17/2020 14:57	11/17/2020 15:11	1	11.966	2	2	58	5	4	20.643	5	4	5	5	5	4	3	5	3	5	4	4	77.288	3	3	4	3	2	3	3	3	3	4	39.599	4	2	4	2	4	3	3	4	3	3	4	2	3	3	2
289	11/17/2020 15:03	11/17/2020 15:11	1	7.695	2	1	39	3	4	10.188	4	3	6	6	1	1	4	4	3	6	1	5	22.779	4	2	4	3	3	4	3	3	3	3	26.414	5	1	3	1	5	1	1	1	4	5	1	5	1	3	1
290	11/17/2020 14:52	11/17/2020 15:11	1	87.689	2	2	40	3	4	275.334	4	1	4	6	1	6	4	5	4	6	1	5	181.881	3	3	3	3	3	3	3	3	3	3	26.708	4	1	1	1	1	1	1	1	3	1	1	5	1	1	1
291	11/17/2020 14:50	11/17/2020 15:11	1	6.534	2	1	29	3	4	17.642	2	5	4	4	4	2	3	2	2	4	2	3	73.225	4	3	4	4	4	4	4	4	4	4	99.38	3	1	3	1	3	1	1	1	4	3	1	4	1	3	1
292	11/17/2020 15:01	11/17/2020 15:11	1	52.667	2	1	28	4	4	29.215	5	6	6	5	5	6	4	5	5	4	5	5	24.531	3	4	4	3	3	4	4	3	3	4	41.724	4	3	5	5	4	5	5	4	3	5	5	4	5	3	4
293	11/17/2020 15:02	11/17/2020 15:11	1	10.94	2	2	38	1	4	24.303	2	3	6	5	4	3	6	5	5	6	4	3	44.032	4	3	4	2	2	4	4	4	1	3	34.869	5	1	5	1	5	1	1	1	5	4	1	5	1	5	1
294	11/17/2020 15:02	11/17/2020 15:11	1	14.281	2	2	25	3	4	39.821	5	4	4	5	4	5	4	5	5	4	3	4	11.448	3	2	2	3	2	3	2	3	2	3	41.8	4	2	4	2	4	3	3	3	3	5	2	4	2	4	2
295	11/17/2020 15:00	11/17/2020 15:11	1	202.584	2	1	43	1	4	24.537	5	6	5	6	5	6	5	6	5	6	5	6	44.79	3	4	3	4	3	3	4	3	4	3	53.641	4	5	4	5	4	5	4	4	5	4	5	4	5	4	4
296	11/17/2020 15:08	11/17/2020 15:11	1	16.408	2	2	26	3	4	8.581	2	4	2	4	3	3	5	5	4	3	3	4	9.456	4	2	2	3	2	2	2	1	3	3	6.211	3	4	3	4	2	2	3	2	4	3	4	2	4	3	4
297	11/17/2020 14:49	11/17/2020 15:12	1	12.737	2	1	30	3	4	14.486	5	3	5	6	5	4	5	6	5	6	5	6	27.079	3	4	3	3	4	3	4	3	4	3	27.553	4	3	4	3	5	4	3	4	3	4	3	4	3	5	3
298	11/17/2020 15:04	11/17/2020 15:12	1	62.525	2	2	49	4	4	24.955	5	4	4	4	4	5	4	4	6	4	5	5	35.121	3	2	3	3	3	4	3	3	4	3	18.919	5	2	4	2	5	1	2	2	5	4	2	4	2	4	2
299	11/17/2020 15:05	11/17/2020 15:12	1	21.017	2	2	25	3	4	17.605	4	5	4	5	4	5	5	4	5	4	4	5	58.669	3	2	3	3	4	3	2	3	3	3	12.83	3	4	4	3	3	4	4	4	3	2	3	4	4	3	3
300	11/17/2020 15:04	11/17/2020 15:12	1	11.427	2	1	39	1	3	13.934	5	6	4	5	6	4	5	6	5	4	6	5	27.062	3	4	3	4	3	4	3	4	4	3	31.191	4	5	5	4	4	5	4	4	3	5	5	4	3	5	5
301	11/17/2020 15:01	11/17/2020 15:12	1	14.231	2	2	25	3	2	46.684	5	1	5	4	6	3	2	4	3	5	3	2	22.569	4	2	4	1	3	4	2	3	4	3	50.125	5	3	4	2	4	1	2	4	5	2	4	2	1	2	4
302	11/17/2020 14:59	11/17/2020 15:12	1	16.373	2	2	32	1	2	15.318	4	6	2	5	4	6	3	5	4	5	3	4	110.566	3	1	3	1	4	4	1	3	4	1	17.808	2	4	3	3	4	4	5	2	3	3	4	4	5	4	2
303	11/17/2020 14:56	11/17/2020 15:13	1	3.755	2	1	54	3	4	18.797	3	4	3	4	4	4	3	4	3	3	4	3	303.714	3	3	3	3	3	3	4	3	3	4	57.544	4	1	2	1	4	1	1	1	2	3	1	4	1	3	1
304	11/17/2020 15:04	11/17/2020 15:13	1	47.384	2	1	25	3	4	14.585	4	5	4	4	5	3	4	5	4	4	3	4	23.368	3	2	2	3	3	3	2	3	2	3	46.344	3	4	4	3	3	2	3	3	4	4	2	4	3	4	3
305	11/17/2020 14:55	11/17/2020 15:13	1	37.879	2	2	67	3	4	61.879	4	4	5	6	4	2	4	4	4	5	2	5	52.838	4	3	4	4	4	4	4	4	4	4	59.088	5	1	3	1	5	1	1	1	4	5	1	5	1	5	1
306	11/17/2020 14:51	11/17/2020 15:13	1	2.419	2	1	35	3	4	13.948	2	2	4	3	4	3	3	3	2	4	4	2	45.236	3	2	3	3	4	3	4	3	3	3	272.052	4	1	4	1	4	1	2	1	4	4	2	4	1	4	2
307	11/17/2020 14:57	11/17/2020 15:13	1	28.609	2	1	51	3	4	16.516	6	2	4	5	6	4	5	6	4	6	5	2	45.373	3	4	2	3	1	3	4	1	2	2	82.707	4	2	3	1	5	2	1	3	4	5	1	4	1	5	5
308	11/17/2020 14:49	11/17/2020 15:13	1	9.77	2	2	47	3	3	23.625	6	2	5	6	6	3	5	6	4	6	6	6	191.087	4	3	4	4	4	4	3	3	4	4	82.4	3	1	5	2	5	4	4	1	2	4	1	5	1	5	4
309	11/17/2020 14:55	11/17/2020 15:13	1	12.188	2	1	32	3	4	65.88	5	1	5	4	1	2	5	4	4	4	2	4	159.105	3	2	3	3	3	3	2	3	3	3	257.672	3	1	1	1	1	1	1	1	2	2	2	1	1	3	1
310	11/17/2020 14:50	11/17/2020 15:13	1	5.9	2	2	26	3	4	13.672	2	6	4	1	5	2	2	3	2	4	5	1	131.755	4	2	4	4	4	4	4	3	3	4	91.516	2	1	1	1	1	1	1	1	1	1	3	5	1	1	1
311	11/17/2020 14:51	11/17/2020 15:13	1	13.72	2	1	30	3	4	15.821	4	2	5	4	4	4	5	2	3	2	4	5	395.407	3	2	2	4	3	2	3	3	2	3	15.383	4	2	5	2	4	1	2	2	4	5	1	4	2	5	2
312	11/17/2020 14:54	11/17/2020 15:13	1	11.635	2	1	40	1	4	29.953	6	5	6	5	6	5	6	5	6	4	6	5	11.376	4	3	4	3	4	3	4	3	4	3	17.639	5	4	5	4	5	3	5	4	5	4	5	3	5	4	4
313	11/17/2020 15:03	11/17/2020 15:14	1	2.145	2	1	29	3	4	8.498	2	5	4	4	4	3	2	3	1	3	4	2	126.627	4	3	3	4	3	4	4	3	4	4	33.644	4	1	2	1	3	1	1	1	3	4	2	5	1	4	1
314	11/17/2020 15:01	11/17/2020 15:14	1	4.717	2	2	30	3	4	19.163	3	4	2	2	4	2	2	2	3	2	4	4	26.181	4	3	4	3	4	4	4	3	3	4	82.524	4	1	1	1	2	1	1	1	4	3	1	2	1	3	1
315	11/17/2020 14:48	11/17/2020 15:14	1	11.172	2	1	24	3	4	22.491	5	3	5	4	4	3	4	6	3	5	4	4	129.068	2	2	3	3	3	3	4	3	3	3	266.115	4	2	3	1	3	1	1	1	3	2	1	3	1	4	1
316	11/17/2020 15:07	11/17/2020 15:14	1	42.187	2	1	60	4	3	22.248	5	4	5	6	5	4	5	6	5	6	4	5	31.512	3	4	3	4	3	3	4	3	4	3	22.375	4	3	4	5	4	5	4	4	3	4	5	4	3	4	4
317	11/17/2020 15:07	11/17/2020 15:14	1	37.334	2	2	45	3	4	16.558	5	4	5	4	4	5	5	4	4	5	4	4	8.232	3	2	3	3	3	3	2	3	3	3	21.422	3	4	4	3	4	3	4	3	4	3	4	3	4	4	4
318	11/17/2020 14:48	11/17/2020 15:14	1	6.363	2	1	31	3	4	406.062	3	2	4	5	5	5	3	3	3	3	5	3	62.215	4	3	4	4	4	4	4	4	4	4	82.663	2	1	1	1	4	1	1	1	3	1	1	4	1	3	1
319	11/17/2020 14:49	11/17/2020 15:14	1	45.856	2	1	31	5	3	112.078	4	6	6	6	4	4	6	2	6	6	2	4	112.866	4	3	3	4	2	3	4	4	3	3	55.436	5	1	4	1	4	2	3	2	4	4	1	5	3	4	2
320	11/17/2020 15:03	11/17/2020 15:14	1	17.905	2	1	33	3	4	17	6	2	6	6	6	5	5	6	2	5	6	5	90.345	4	3	4	3	4	4	4	3	4	3	26.479	5	2	4	1	5	2	1	2	1	5	2	4	1	5	1
321	11/17/2020 15:03	11/17/2020 15:14	1	13.165	2	2	31	3	4	45.976	4	3	4	3	3	4	4	3	3	4	3	4	18.876	3	2	2	3	2	3	2	3	2	3	14.939	3	2	4	3	4	4	3	3	2	3	4	3	2	3	4
322	11/17/2020 14:57	11/17/2020 15:15	1	17.006	2	2	46	3	3	42.378	4	5	5	4	5	4	5	4	5	4	5	4	60.88	4	3	4	3	3	3	4	3	4	3	74.912	5	3	4	2	5	1	1	2	5	4	1	4	1	5	4
323	11/17/2020 15:10	11/17/2020 15:15	1	40.026	2	1	56	3	3	27.892	5	5	5	5	5	5	5	5	5	5	5	5	10.726	3	4	3	4	3	4	3	4	3	4	10.941	4	5	4	4	5	5	4	4	4	5	5	4	4	5	4
324	11/17/2020 15:08	11/17/2020 15:15	1	21.407	2	1	32	3	4	63.435	4	5	4	5	4	5	4	3	4	5	4	5	15.032	3	2	3	4	3	3	2	3	4	3	10.043	3	2	4	3	4	4	5	5	2	3	4	5	4	3	5
325	11/17/2020 14:57	11/17/2020 15:15	1	12.454	2	1	32	3	4	9.06	5	2	5	5	1	4	4	5	4	4	2	4	29.55	3	3	4	3	3	4	3	3	3	3	585.925	5	1	4	1	5	1	1	1	5	5	1	5	1	4	1
326	11/17/2020 15:04	11/17/2020 15:15	1	79.261	2	2	43	3	3	32.956	4	3	5	6	5	6	4	3	4	6	5	3	20.4	2	4	3	4	2	3	2	4	3	4	49.442	4	2	5	3	4	3	5	4	5	3	4	2	3	4	3
327	11/17/2020 14:53	11/17/2020 15:15	1	245.719	2	1	30	4	4	98.037	5	6	6	5	5	6	5	6	5	6	5	6	27.425	3	4	3	4	3	4	3	4	3	4	23.849	4	4	4	4	4	5	4	4	4	5	4	4	3	4	4
328	11/17/2020 14:48	11/17/2020 15:15	1	6.262	2	2	35	1	4	15.414	3	4	4	4	5	2	3	3	3	5	5	4	134.174	3	3	3	3	3	4	4	4	4	4	168.961	5	1	4	1	5	1	1	1	4	4	1	4	1	5	2
329	11/17/2020 15:07	11/17/2020 15:15	1	10.516	2	1	36	3	4	14.673	5	3	5	5	4	5	5	6	5	4	5	3	40.398	3	4	3	3	4	3	4	3	2	3	25.139	4	2	3	2	4	2	3	3	4	5	2	4	2	3	2
330	11/17/2020 15:05	11/17/2020 15:16	1	22.693	2	1	35	3	4	27.9	5	3	4	6	6	3	5	4	6	4	5	4	39.774	3	4	2	3	4	3	3	4	2	4	14.938	4	3	5	4	2	4	5	5	5	3	4	4	3	5	4
331	11/17/2020 14:49	11/17/2020 15:16	1	32.098	2	2	40	3	4	93.699	6	3	6	6	4	3	6	6	6	6	1	6	117.932	3	4	4	3	4	4	3	3	4	4	736.977	2	4	1	4	2	1	3	3	2	1	4	2	1	1	4
332	11/17/2020 15:07	11/17/2020 15:16	1	3.281	2	1	30	3	4	26.728	2	5	1	2	5	5	2	2	2	1	5	2	48.863	3	4	3	4	4	4	4	3	3	3	18.135	3	1	2	1	3	1	1	1	3	3	1	2	1	3	1
333	11/17/2020 15:02	11/17/2020 15:16	1	15.925	2	2	25	3	3	21.426	5	4	5	4	5	4	5	5	5	4	5	4	14.001	3	2	4	3	3	3	4	3	3	3	12.68	4	3	4	4	4	2	3	5	3	4	2	5	2	5	3
334	11/17/2020 14:56	11/17/2020 15:16	1	16.38	2	1	28	3	4	20.326	3	5	6	6	6	4	3	2	2	2	4	2	116.244	4	2	4	4	4	4	4	4	4	4	64.609	5	1	5	1	2	1	1	1	3	5	1	5	1	4	1
335	11/17/2020 15:08	11/17/2020 15:16	1	2.782	2	1	29	4	4	19.667	5	4	5	5	5	4	3	4	5	5	4	4	46.702	3	2	2	3	4	2	3	2	2	3	26.296	4	2	4	4	5	1	1	4	4	3	4	4	5	1	2
336	11/17/2020 15:04	11/17/2020 15:16	1	2.822	2	2	51	3	4	16.712	6	1	6	6	2	2	6	6	6	5	1	6	44.746	3	3	2	3	3	4	3	2	3	3	47.476	4	1	1	1	3	2	1	1	3	3	1	5	2	3	1
337	11/17/2020 14:55	11/17/2020 15:16	1	71.202	2	1	32	1	4	34.219	1	6	6	5	6	3	6	3	2	3	4	1	111.03	4	3	4	3	4	4	4	4	3	4	33.67	5	1	5	1	5	1	1	1	2	5	1	5	1	5	1
338	11/17/2020 14:54	11/17/2020 15:16	1	6.806	2	1	27	3	4	21.157	3	4	2	4	4	5	3	4	4	4	5	3	25.223	2	1	2	3	2	2	3	3	2	2	17.842	2	3	3	4	4	2	3	2	2	3	3	4	4	3	2
339	11/17/2020 15:13	11/17/2020 15:16	1	2.318	2	1	33	3	4	18.471	6	5	4	3	6	5	6	6	6	4	3	4	13.562	4	3	2	2	3	4	3	4	2	4	8.694	5	4	5	5	4	3	3	5	4	5	2	3	4	5	3
340	11/17/2020 15:13	11/17/2020 15:16	1	12.758	2	1	30	1	4	23.41	6	6	4	4	5	5	6	5	5	6	4	5	7.528	4	3	2	4	3	4	1	4	2	4	6.134	4	5	2	5	5	4	5	3	4	5	5	5	4	4	3
341	11/17/2020 14:54	11/17/2020 15:17	1	5.978	2	1	50	3	4	16.355	5	2	5	4	4	3	4	3	3	4	2	4	113.143	3	3	3	3	3	3	3	3	3	3	18.353	4	1	1	1	2	1	1	1	2	2	2	4	1	2	1
342	11/17/2020 14:49	11/17/2020 15:17	1	33.027	2	2	35	5	4	31.836	4	2	5	5	4	5	4	5	5	4	4	5	270.607	3	4	3	3	4	3	2	3	4	3	88.32	5	4	5	1	5	1	2	2	5	5	1	5	1	4	1
343	11/17/2020 15:00	11/17/2020 15:17	1	7.606	2	1	55	3	4	12.678	4	2	6	5	2	3	4	6	4	5	1	4	35.037	3	2	3	3	3	4	4	2	3	3	211.008	3	1	1	1	2	1	1	1	2	2	3	4	1	2	1
344	11/17/2020 14:53	11/17/2020 15:17	1	13.403	2	1	30	1	4	40.167	5	6	4	5	5	4	6	5	4	5	6	5	43.848	4	3	4	4	3	4	3	4	4	3	42.494	3	2	4	3	5	3	2	1	4	5	2	3	1	4	3
345	11/17/2020 14:50	11/17/2020 15:17	1	16.734	2	2	45	1	4	42.226	5	6	5	6	5	6	5	6	5	6	5	6	14.426	3	4	3	4	3	4	3	4	3	4	28.875	4	5	4	5	4	5	4	4	5	4	5	4	5	4	4
346	11/17/2020 15:10	11/17/2020 15:17	1	4.185	2	1	36	3	4	10.851	1	6	3	6	4	2	1	4	3	3	1	3	97.679	4	4	4	4	4	4	4	4	4	4	10.339	5	1	3	1	5	1	1	1	3	5	1	5	1	5	1
347	11/17/2020 15:12	11/17/2020 15:17	1	108.944	2	1	42	1	3	18.501	6	2	3	2	3	2	3	3	2	2	3	2	10.181	4	3	2	3	3	2	3	3	2	3	8.314	5	3	2	3	2	3	3	2	3	3	2	3	2	2	4
348	11/17/2020 14:59	11/17/2020 15:18	1	1.969	2	2	37	3	4	12.013	6	2	5	5	6	5	6	6	5	3	4	4	722.958	4	3	4	3	3	3	3	3	3	3	72.154	5	1	1	1	1	1	1	1	1	1	1	3	1	1	1
349	11/17/2020 15:04	11/17/2020 15:18	1	3.383	2	1	26	3	4	18.581	3	4	3	4	6	4	2	2	2	3	5	2	55.639	4	4	4	4	4	4	4	4	4	4	66.396	4	1	4	1	5	1	1	1	4	5	1	2	1	4	1
350	11/17/2020 15:08	11/17/2020 15:18	1	25.866	2	1	60	3	4	25.138	6	1	5	5	1	2	6	6	6	6	1	6	53.101	3	3	3	3	3	3	3	3	3	3	28.19	4	2	1	1	2	1	2	2	2	1	2	4	1	1	2
351	11/17/2020 14:52	11/17/2020 15:18	1	10.867	2	2	32	5	4	26.894	5	3	4	4	6	4	5	6	2	3	4	2	56.941	4	3	4	3	2	4	3	3	4	3	92.227	5	3	4	3	4	1	2	2	4	4	3	5	1	4	3
352	11/17/2020 14:48	11/17/2020 15:19	1	6.888	2	2	44	1	4	21.681	3	4	4	3	3	4	5	4	5	3	4	3	13.245	2	3	3	2	2	2	3	3	2	3	18.085	2	2	1	2	2	1	2	2	2	1	1	2	2	1	1
353	11/17/2020 15:08	11/17/2020 15:19	1	2.585	3	1	26	2	4	20.137	4	2	4	5	4	4	5	6	4	4	3	4	51.891	2	2	2	2	2	2	2	2	3	2	50.913	3	3	2	3	1	2	2	2	2	1	2	2	3	2	3
354	11/17/2020 14:52	11/17/2020 15:19	1	16.111	2	1	34	3	4	13.229	5	4	5	4	5	5	6	4	4	5	4	4	9.753	4	2	3	3	2	4	2	3	3	2	9.414	4	4	3	5	4	4	3	4	5	2	3	3	4	3	4
355	11/17/2020 15:12	11/17/2020 15:19	1	23.416	2	2	47	3	4	25.316	4	5	3	4	5	4	5	4	4	5	4	5	21.549	2	3	2	2	3	2	1	2	4	2	15.763	4	2	3	2	4	1	1	2	3	4	1	3	1	5	4
356	11/17/2020 14:50	11/17/2020 15:19	1	5.265	2	2	31	3	4	31.539	5	4	5	5	5	5	6	5	5	5	4	5	603.926	4	3	3	3	3	4	4	3	3	3	63.161	5	2	4	2	4	2	2	4	4	4	2	4	1	4	2
357	11/17/2020 15:16	11/17/2020 15:19	1	6.634	2	1	30	3	4	8.437	4	3	5	3	2	3	3	4	4	3	2	4	13.851	2	3	2	4	3	3	2	2	3	3	9.829	4	2	4	1	4	1	1	1	4	3	1	5	1	2	2
358	11/17/2020 14:58	11/17/2020 15:19	1	17.651	2	1	32	3	4	36.978	5	5	5	6	5	5	6	6	6	6	5	6	222.685	4	3	4	4	4	4	4	4	4	4	69.966	5	5	5	2	4	2	2	2	5	5	4	5	2	5	2
359	11/17/2020 15:02	11/17/2020 15:19	1	622.187	3	1	60	3	3	15.749	4	4	1	3	3	4	6	2	1	6	1	5	24.644	3	3	1	1	4	3	3	3	4	2	2.756	1	1	1	4	5	1	4	2	4	3	3	4	2	4	5
360	11/17/2020 15:12	11/17/2020 15:20	1	2.429	2	1	41	2	4	12.66	5	2	6	6	2	6	5	6	6	5	5	6	24.417	4	3	3	4	4	3	3	4	3	4	9.435	5	1	4	2	4	2	2	3	2	5	2	4	2	3	2
361	11/17/2020 15:08	11/17/2020 15:20	1	5.92	2	1	45	3	4	13.18	1	5	5	4	4	3	2	2	3	4	3	2	61.681	4	3	4	4	4	4	4	3	4	4	38.053	4	1	2	1	4	1	1	1	2	2	1	4	1	1	1
362	11/17/2020 15:16	11/17/2020 15:20	1	40.762	2	2	25	3	4	21.638	4	4	6	5	5	5	3	4	4	5	5	3	11.544	3	4	4	2	2	3	2	2	4	3	9.264	4	5	5	4	4	3	4	4	5	5	5	4	4	3	4
363	11/17/2020 15:04	11/17/2020 15:20	1	20.706	2	1	32	5	4	45.949	5	2	6	5	6	5	6	6	4	5	5	6	64.436	4	4	3	4	4	4	3	4	3	4	35.943	5	1	5	1	5	1	2	4	5	5	2	5	1	5	2
364	11/17/2020 15:15	11/17/2020 15:20	1	16.397	2	2	34	4	3	18.398	5	4	5	6	5	4	5	6	5	4	5	6	97.034	3	4	3	4	3	3	4	3	4	3	8.259	4	3	4	5	4	5	4	4	3	4	5	4	3	4	4
365	11/17/2020 15:15	11/17/2020 15:20	1	11.593	2	1	38	3	4	19.801	3	6	5	3	5	3	6	6	5	4	5	6	38.089	3	4	2	3	4	2	3	1	4	3	11.2	3	4	5	4	2	3	4	2	4	3	4	5	4	2	4
366	11/17/2020 15:09	11/17/2020 15:20	1	16.38	2	2	43	3	4	13.416	4	5	5	5	5	2	4	5	3	5	2	5	46.343	3	3	3	3	3	3	2	3	3	3	36.377	2	1	1	1	1	1	1	1	1	1	1	4	1	1	1
367	11/17/2020 15:11	11/17/2020 15:20	1	2.805	1	2	34	3	4	13.967	5	1	5	5	2	5	5	5	5	5	1	5	21.807	4	3	4	3	3	4	4	4	4	4	28.12	2	1	1	1	1	1	1	1	1	3	1	1	1	1	1
368	11/17/2020 15:12	11/17/2020 15:20	1	23.529	2	1	31	3	4	44.596	4	5	4	5	4	5	4	5	4	5	4	5	43.695	3	4	3	4	3	3	4	3	4	3	10.558	3	4	3	4	3	4	3	3	4	3	4	3	4	3	3
369	11/17/2020 15:11	11/17/2020 15:21	1	31.438	2	2	41	3	3	15.061	4	3	5	6	4	5	6	4	5	3	4	6	16.786	3	4	1	2	3	4	2	3	1	4	10.147	4	5	3	2	4	3	5	4	2	3	5	4	5	3	3
370	11/17/2020 15:17	11/17/2020 15:21	1	12.172	2	2	25	3	4	14.997	1	4	5	6	4	3	4	5	5	2	4	3	12.89	2	3	2	3	3	3	2	3	3	4	9.511	3	4	3	4	3	4	5	4	3	2	3	4	4	5	4
371	11/17/2020 15:06	11/17/2020 15:21	1	14.065	2	1	53	1	4	22.576	6	5	6	5	6	5	6	5	6	5	6	5	16.168	4	3	4	3	4	3	4	3	4	3	8.314	5	4	5	3	5	4	5	5	4	5	4	5	3	5	4
372	11/17/2020 15:05	11/17/2020 15:21	1	27.511	2	2	31	3	4	13.35	5	1	5	6	4	2	5	5	4	6	4	5	39.684	4	4	4	4	4	4	4	4	4	4	15.961	1	1	1	1	1	1	1	1	1	1	1	1	1	1	1
373	11/17/2020 15:16	11/17/2020 15:21	1	17.16	2	2	55	3	4	79.214	3	4	5	4	4	5	4	5	4	5	4	5	13.437	2	3	4	3	2	2	3	2	3	3	11.656	3	4	3	4	3	2	3	3	4	3	2	3	4	3	3
374	11/17/2020 15:16	11/17/2020 15:21	1	2.223	2	1	30	3	4	13.28	4	4	4	4	3	4	4	4	4	4	4	4	20.033	3	3	3	3	3	3	3	3	3	3	15.255	2	1	2	1	2	1	1	1	1	1	1	1	1	1	1
375	11/17/2020 15:16	11/17/2020 15:21	1	21.299	2	2	42	3	4	14.059	5	4	5	6	5	4	6	5	5	6	5	6	11.188	3	2	3	4	3	3	4	3	4	3	6.089	4	3	4	3	4	3	4	4	3	5	3	4	3	4	3
376	11/17/2020 15:18	11/17/2020 15:21	1	14.803	2	1	41	1	3	19.045	1	3	3	2	3	3	2	3	2	2	3	2	9.602	4	2	2	3	2	2	3	2	3	2	8.241	5	3	2	3	3	2	3	2	3	2	2	3	3	2	3
377	11/17/2020 15:04	11/17/2020 15:21	1	11.239	2	2	43	1	4	15.267	4	3	4	5	5	4	3	4	5	4	5	3	17.973	3	2	3	4	3	3	2	3	4	3	13.583	3	2	3	4	3	5	4	4	3	2	3	2	4	3	4
378	11/17/2020 14:56	11/17/2020 15:21	1	6.916	2	1	35	3	4	15.354	2	4	5	5	4	2	3	5	1	6	1	1	41.441	4	3	4	4	4	4	3	4	4	4	32.174	4	1	3	1	4	1	1	1	5	4	1	4	1	3	1
379	11/17/2020 14:56	11/17/2020 15:21	1	14.205	2	2	32	1	4	35.506	5	6	2	4	5	3	5	4	5	4	6	5	21.199	2	3	1	4	2	3	4	1	3	2	15.029	3	5	4	2	4	3	5	2	4	3	5	4	1	2	4
380	11/17/2020 15:10	11/17/2020 15:21	1	15.622	2	1	39	1	4	17.555	6	5	6	5	6	5	6	5	6	5	6	5	8.176	4	3	4	3	4	3	4	3	4	3	7.336	5	4	5	4	5	4	5	4	5	4	5	4	5	4	4
381	11/17/2020 15:16	11/17/2020 15:22	1	26.617	2	2	39	4	3	28.432	4	5	5	6	5	5	6	5	6	5	5	6	26.48	3	4	3	3	3	4	3	4	3	2	15.246	4	5	4	4	3	3	4	4	5	5	4	3	3	5	4
382	11/17/2020 15:09	11/17/2020 15:22	1	12.045	2	2	29	5	4	50.54	5	5	6	5	6	5	5	4	5	5	6	5	116.598	4	3	3	3	4	4	3	4	3	4	44.701	5	4	5	3	5	3	2	3	4	5	3	5	3	5	4
383	11/17/2020 15:12	11/17/2020 15:22	1	21.133	2	1	48	3	4	74.384	4	5	4	3	4	5	3	4	4	6	4	3	30.297	2	3	1	2	3	2	3	1	2	3	23.386	5	2	5	1	4	2	2	3	4	5	2	5	2	5	1
384	11/17/2020 15:00	11/17/2020 15:22	1	76.702	2	1	45	3	3	132.857	2	2	5	4	3	2	2	3	2	4	4	2	218.901	3	1	4	4	3	4	4	3	4	4	64.052	4	1	5	1	5	1	1	1	5	5	1	5	1	5	1
385	11/17/2020 15:14	11/17/2020 15:22	1	10.118	2	1	32	3	4	9.15	2	5	2	2	5	4	2	2	2	2	4	2	77.007	4	4	4	4	4	4	4	4	4	4	25.638	5	1	3	1	3	1	1	1	3	3	1	4	1	3	1
386	11/17/2020 15:18	11/17/2020 15:22	1	9.083	2	1	30	1	4	18.34	6	5	4	5	4	5	6	5	5	4	5	6	11.672	3	2	3	4	3	3	2	3	4	3	9.243	4	3	2	3	3	3	4	5	3	2	5	4	3	3	4
387	11/17/2020 15:14	11/17/2020 15:22	1	10.466	2	1	35	3	4	20.261	4	4	5	6	6	5	4	5	4	4	5	5	38.553	4	3	3	3	3	4	4	3	3	2	131.391	5	3	5	2	5	1	2	2	4	5	2	2	1	5	2
388	11/17/2020 15:10	11/17/2020 15:23	1	45.737	2	2	53	4	4	22.94	4	4	5	5	6	5	4	5	3	4	5	4	33.882	3	3	4	3	3	3	3	4	3	3	24.641	5	4	5	4	5	4	3	5	4	5	4	5	4	3	3
389	11/17/2020 15:10	11/17/2020 15:23	1	79.153	2	1	27	3	3	30.932	4	3	2	3	4	3	2	3	2	3	4	5	12.671	3	2	1	2	3	2	1	2	3	2	15.51	3	2	1	2	3	4	3	2	3	4	1	2	3	4	2
390	11/17/2020 15:14	11/17/2020 15:23	1	36.305	2	1	25	3	4	17.597	3	4	5	6	5	6	3	4	3	4	5	3	20.08	3	2	3	4	3	3	4	3	3	3	14.507	5	2	4	2	5	2	3	2	4	5	2	4	3	5	2
391	11/17/2020 15:04	11/17/2020 15:24	1	14.22	2	1	37	1	4	41.445	5	4	5	6	5	6	5	4	5	6	4	5	19.907	3	4	3	2	3	3	4	3	2	3	17.641	4	3	4	5	4	3	4	4	3	4	5	4	3	4	4
392	11/17/2020 15:05	11/17/2020 15:24	1	2.612	2	1	30	3	4	262.083	3	5	3	5	5	5	3	5	3	2	5	3	75.017	4	3	3	3	4	4	3	3	4	3	25.984	4	2	3	2	4	1	1	1	3	3	2	4	1	3	1
393	11/17/2020 15:14	11/17/2020 15:24	1	13.316	4	1	24	3	4	12.294	6	4	5	4	5	4	6	6	4	6	6	6	24.422	3	4	4	3	3	4	3	4	4	4	46.581	2	1	2	1	1	1	1	1	1	1	1	5	1	2	1
394	11/17/2020 15:19	11/17/2020 15:24	1	20.152	2	1	31	1	4	12.905	5	6	5	6	5	6	5	5	5	6	5	5	34.262	3	4	3	3	4	3	4	3	3	4	10.366	4	5	4	4	5	4	4	4	5	4	3	4	4	5	4
395	11/17/2020 15:13	11/17/2020 15:24	1	11.959	2	1	42	5	4	73.588	4	3	5	6	5	4	2	3	5	2	3	4	28.087	3	2	1	2	3	3	2	4	3	2	27.089	4	3	2	3	4	5	2	2	4	3	1	2	4	3	4
396	11/17/2020 14:50	11/17/2020 15:24	1	56.662	2	1	55	3	2	45.391	5	4	5	4	5	4	5	4	5	4	5	4	38.756	4	3	3	4	3	4	3	3	4	3	16.552	5	4	5	4	5	4	5	5	4	5	4	5	4	5	5
397	11/17/2020 15:14	11/17/2020 15:24	1	32.922	2	2	42	3	4	41.749	4	6	5	3	4	6	5	3	4	5	6	4	84.741	3	4	2	3	3	4	3	2	3	3	20.955	4	2	5	3	5	2	2	1	3	4	4	2	3	3	2
398	11/17/2020 15:17	11/17/2020 15:24	1	15.715	2	1	30	3	4	17.79	5	5	4	5	5	6	4	4	5	4	6	4	148.321	3	2	3	4	3	3	2	3	3	4	11.67	4	3	4	2	5	2	2	4	3	4	2	4	3	5	2
399	11/17/2020 15:18	11/17/2020 15:25	1	10.096	2	1	32	3	4	11.751	5	2	5	4	3	3	5	4	3	4	2	6	24.706	3	2	2	3	3	3	3	2	2	4	17.839	3	1	3	1	4	1	1	1	4	3	1	4	1	4	1
400	11/17/2020 15:16	11/17/2020 15:26	1	6.635	2	1	33	2	4	13.293	4	1	6	4	2	1	4	6	4	5	1	4	185.949	3	2	3	3	3	3	3	3	3	3	20.759	2	2	1	2	1	1	1	1	1	1	2	1	1	1	1
401	11/17/2020 15:19	11/17/2020 15:26	1	13.556	2	2	52	5	4	97.556	6	5	6	5	5	6	5	6	5	6	5	6	36.856	3	4	3	4	3	4	3	4	3	4	25.903	4	5	4	5	4	5	4	4	5	4	5	4	5	4	4
402	11/17/2020 15:02	11/17/2020 15:26	1	7.722	2	1	35	3	4	14.573	4	3	4	1	3	1	4	5	2	4	3	6	61.422	4	2	4	3	3	4	4	4	4	4	137.798	5	1	5	1	4	1	1	1	5	5	1	5	1	4	2
403	11/17/2020 15:17	11/17/2020 15:26	1	14.278	2	2	30	3	4	14.856	5	2	5	5	2	2	5	5	5	5	2	5	19.732	3	2	3	2	2	3	2	2	2	2	23.343	3	3	1	4	1	1	2	2	1	1	5	4	1	1	3
404	11/17/2020 14:57	11/17/2020 15:27	1	9.657	2	1	30	5	3	20.654	4	6	5	5	5	4	6	4	5	4	4	6	68.452	4	3	4	2	3	3	2	4	2	3	36.937	5	1	5	1	5	2	3	3	5	5	2	4	2	5	2
405	11/17/2020 14:49	11/17/2020 15:27	1	158.275	2	1	32	3	3	53.355	4	3	6	5	4	6	4	4	3	4	4	4	78.458	2	1	3	4	3	3	4	2	2	3	133.807	5	1	4	2	5	1	2	2	4	3	1	4	2	3	3
406	11/17/2020 15:20	11/17/2020 15:27	1	30.646	2	2	48	4	4	33.805	4	5	6	5	5	4	3	4	4	5	4	4	43.203	3	2	3	4	3	3	2	3	4	3	11.832	5	3	4	2	5	2	3	4	3	5	4	3	4	3	2
407	11/17/2020 15:22	11/17/2020 15:27	1	2.335	2	1	27	3	4	12.586	5	2	6	6	2	6	6	5	5	6	1	6	21.687	3	3	2	3	3	3	2	3	3	2	15.582	3	2	1	1	1	1	2	1	1	1	2	4	1	1	2
408	11/17/2020 14:48	11/17/2020 15:27	1	686.784	2	2	40	2	3	51.79	5	1	6	5	3	1	6	6	4	5	2	5	702.341	3	3	2	3	3	3	2	3	3	3	40.183	3	1	2	1	3	1	1	1	2	2	1	3	1	2	2
409	11/17/2020 15:14	11/17/2020 15:27	1	19.458	2	1	24	3	4	10.923	6	3	6	4	6	3	6	4	5	2	6	4	17.671	4	2	4	2	3	3	1	3	2	4	210.997	4	2	3	4	3	2	5	4	1	3	2	5	3	4	1
410	11/17/2020 15:25	11/17/2020 15:28	1	12.364	2	2	47	4	2	12.446	2	3	4	5	5	4	3	2	2	3	4	5	13.962	2	3	2	3	2	2	3	2	3	2	10.154	2	3	4	3	2	3	4	4	3	2	3	4	3	2	2
411	11/17/2020 15:17	11/17/2020 15:28	1	26.145	2	2	44	5	3	30.532	5	2	5	5	5	5	2	5	3	5	5	3	72.834	3	3	3	2	3	4	4	3	4	3	34.73	4	2	4	2	4	2	4	4	2	4	2	4	2	3	4
412	11/17/2020 15:22	11/17/2020 15:29	1	23.204	2	2	52	3	4	25.967	5	3	5	4	6	4	6	4	4	5	3	4	51.496	3	2	4	3	2	4	3	2	3	4	16.41	4	3	5	4	3	5	4	3	5	4	3	5	4	5	4
413	11/17/2020 15:24	11/17/2020 15:29	1	57.048	2	1	48	3	3	14.376	1	2	3	4	1	2	3	4	1	2	4	3	16.149	1	2	3	4	2	1	3	3	2	3	11.707	1	2	3	4	3	3	4	1	2	3	4	3	2	3	1
414	11/17/2020 15:19	11/17/2020 15:29	1	14.051	2	1	39	1	3	18.756	5	4	5	6	5	6	5	4	5	5	4	6	35.611	3	4	3	2	2	3	4	4	3	3	21.747	4	3	4	5	5	4	3	4	3	4	5	5	4	3	4
415	11/17/2020 15:16	11/17/2020 15:29	1	14.453	2	1	43	1	4	19.218	5	4	5	6	5	4	5	6	5	4	5	6	23.88	3	4	3	4	3	4	3	4	3	4	16.721	5	3	4	2	5	4	3	3	4	5	3	5	4	3	3
416	11/17/2020 15:22	11/17/2020 15:29	1	10.156	2	1	36	3	4	35.679	4	5	4	5	5	5	4	3	4	5	4	4	28.728	2	3	2	3	2	2	3	2	3	3	94.405	3	4	3	2	3	4	3	3	4	3	3	4	4	3	3
417	11/17/2020 14:53	11/17/2020 15:29	1	194.404	2	2	48	3	1	1626.693	2	3	3	3	3	4	4	3	3	3	4	4	20.973	2	3	2	3	2	3	3	2	3	2	12.879	2	3	2	3	2	3	2	2	3	2	3	2	3	2	2
418	11/17/2020 15:26	11/17/2020 15:29	1	15.564	2	1	28	3	4	19.548	4	6	5	4	5	2	4	5	4	6	5	3	13.663	4	2	2	4	3	3	2	4	4	3	23.505	5	4	5	4	4	5	3	3	5	4	4	3	4	4	4
419	11/17/2020 15:20	11/17/2020 15:30	1	10.01	2	1	45	3	4	11.951	5	2	6	4	5	4	4	5	4	6	4	5	56.578	3	3	4	3	3	4	3	4	3	4	51.605	4	2	4	2	4	2	2	2	4	4	2	2	2	5	4
420	11/17/2020 15:24	11/17/2020 15:30	1	17.352	2	2	64	3	4	52.096	5	4	5	4	5	4	5	6	5	4	5	6	7.835	3	2	3	4	3	3	4	3	2	3	6.957	1	2	1	2	5	2	1	1	2	5	3	4	1	4	1
421	11/17/2020 15:20	11/17/2020 15:30	1	7.006	2	2	34	3	4	10.902	5	2	6	6	3	1	5	5	6	6	1	6	32.516	2	2	2	4	3	2	4	2	2	4	27.095	3	1	1	1	1	1	1	1	1	1	1	2	1	1	2
422	11/17/2020 15:24	11/17/2020 15:30	1	2.841	2	1	48	3	4	9.926	5	1	6	5	2	1	5	6	6	6	1	6	19.5	3	2	3	3	3	3	2	3	3	3	16.917	2	4	1	2	1	1	1	3	1	1	4	2	1	1	2
423	11/17/2020 15:18	11/17/2020 15:30	1	21.787	2	1	28	3	4	17.655	5	4	3	5	5	4	5	4	4	5	4	5	41.117	3	2	3	2	3	3	2	3	2	3	19.572	4	3	4	3	2	3	3	3	4	4	3	2	3	3	4
424	11/17/2020 14:50	11/17/2020 15:31	1	1.879	2	1	25	3	4	9.621	4	3	3	4	4	3	3	4	4	4	3	4	1432.561	3	2	2	3	3	3	2	2	3	3	5.578	1	1	1	1	1	1	1	1	1	1	1	3	1	1	1
425	11/17/2020 15:20	11/17/2020 15:31	1	17.895	2	2	45	3	3	27.105	5	2	4	5	5	6	3	4	5	4	6	3	61.86	3	2	4	3	4	4	4	2	3	4	22.463	5	2	4	3	5	2	3	4	5	5	2	3	3	2	4
426	11/17/2020 14:55	11/17/2020 15:32	1	6.253	2	1	32	3	4	88.932	5	2	4	4	3	3	5	4	4	4	3	4	98.139	3	2	2	2	2	3	2	3	2	2	87.342	3	3	2	3	2	1	3	2	2	1	3	4	2	2	4
427	11/17/2020 15:27	11/17/2020 15:32	1	9.405	2	1	31	4	4	23.646	5	5	5	6	6	6	5	6	6	6	5	6	8.9	4	4	4	3	4	4	3	4	4	4	6.385	5	5	5	5	4	5	4	5	5	5	5	5	4	5	5
428	11/17/2020 14:54	11/17/2020 15:32	1	117.229	2	2	25	3	4	827.364	4	3	4	4	5	4	5	5	5	4	5	4	33.974	3	3	2	2	4	3	3	3	3	3	24.094	4	3	4	3	4	4	4	4	3	4	4	3	5	4	4
429	11/17/2020 15:26	11/17/2020 15:32	1	54.769	2	2	44	1	4	21.101	4	5	6	5	4	5	6	5	4	5	6	5	12.323	2	3	4	3	4	2	3	4	3	4	13.541	2	3	5	4	3	4	5	3	4	5	3	4	5	3	2
430	11/17/2020 15:28	11/17/2020 15:33	1	15.678	2	1	33	3	4	15.33	5	2	6	6	5	5	2	5	2	5	1	6	23.445	3	4	4	3	2	4	4	3	4	4	18.157	5	1	5	1	5	1	1	1	5	5	1	4	1	5	1
431	11/17/2020 15:23	11/17/2020 15:33	1	17.72	2	1	46	3	4	57.852	4	5	4	6	5	6	3	5	4	5	4	6	31.075	3	2	3	4	3	3	4	2	3	2	52.393	4	3	5	2	3	4	3	4	5	4	3	4	5	4	2
432	11/17/2020 15:27	11/17/2020 15:33	1	18.036	2	1	28	5	4	51.704	4	5	3	4	5	3	5	4	4	5	3	5	17.054	3	2	4	3	4	3	2	4	3	3	19.754	3	4	3	5	3	4	3	3	4	2	4	3	4	3	3
433	11/17/2020 15:09	11/17/2020 15:34	1	3.371	2	1	38	3	4	15.296	5	2	6	6	1	3	6	6	5	6	1	5	930.477	1	1	1	1	1	1	1	2	1	1	25.069	1	4	1	3	1	1	4	2	1	1	4	5	4	1	5
434	11/17/2020 15:08	11/17/2020 15:34	1	4.52	2	1	25	3	2	17.325	4	6	4	2	2	3	2	4	2	3	2	1	36.606	2	1	3	2	2	1	2	3	2	3	101.515	2	3	3	3	2	4	5	2	3	4	3	2	2	3	2
435	11/17/2020 15:20	11/17/2020 15:34	1	503.528	2	2	25	3	3	16.451	6	4	5	4	6	5	4	5	4	5	4	5	17.762	4	3	3	4	3	3	4	3	3	2	16.301	5	2	4	2	5	2	3	4	5	4	1	4	2	4	1
436	11/17/2020 15:17	11/17/2020 15:34	1	11.262	2	1	41	3	4	22.812	5	2	5	5	3	5	5	5	5	5	3	5	115.182	4	4	4	4	4	4	4	4	4	4	38.584	5	1	4	2	4	1	1	1	4	3	1	5	1	4	1
437	11/17/2020 15:23	11/17/2020 15:34	1	10.84	2	1	46	3	4	29.152	4	5	6	5	6	5	6	5	6	6	4	3	14.903	4	3	2	3	4	3	4	3	4	4	11.599	5	4	5	3	5	2	3	5	5	4	2	5	1	5	3
438	11/17/2020 15:30	11/17/2020 15:35	1	4.062	2	1	24	2	4	8.431	2	2	2	2	4	2	2	2	2	2	5	2	13.902	3	3	4	3	3	3	3	3	3	3	10.327	4	2	4	2	4	2	2	1	4	4	2	4	2	5	2
439	11/17/2020 15:30	11/17/2020 15:35	1	2.08	2	2	30	3	4	9.988	1	6	6	6	1	6	1	1	1	6	1	1	15.724	4	1	4	4	4	4	4	4	4	4	11.803	5	1	5	1	5	1	1	1	5	5	1	5	1	5	1
440	11/17/2020 15:26	11/17/2020 15:36	1	5.517	2	2	33	1	4	138.67	5	4	3	4	5	4	4	5	5	4	4	4	74.981	3	2	2	3	3	3	2	2	3	3	78.009	4	3	2	3	3	2	2	2	3	4	2	4	2	4	4
441	11/17/2020 15:23	11/17/2020 15:36	1	9.848	2	1	33	3	4	9.354	4	3	5	4	3	4	4	5	3	3	2	4	60.471	3	2	3	3	3	3	3	3	3	3	87.573	4	1	1	1	4	1	1	1	2	2	1	4	1	2	1
442	11/17/2020 15:17	11/17/2020 15:36	1	102.209	2	2	48	3	4	30.14	5	2	5	4	4	4	5	5	6	5	1	4	127.32	3	1	3	3	3	3	4	4	3	3	129.403	4	1	3	2	2	1	2	1	4	3	2	4	1	3	2
443	11/17/2020 15:18	11/17/2020 15:36	1	90.892	2	1	32	1	4	36.825	1	4	6	6	4	2	3	3	2	6	6	2	232.512	4	4	4	4	4	4	4	4	3	4	80.002	5	1	5	1	5	1	1	1	5	5	1	1	1	5	1
444	11/17/2020 15:08	11/17/2020 15:36	1	27.715	3	1	30	5	3	63.601	4	3	5	5	5	4	3	5	4	5	5	5	269.9	3	3	2	3	3	4	3	2	3	3	91.963	5	1	5	1	5	1	1	1	5	5	1	3	1	5	2
445	11/17/2020 14:56	11/17/2020 15:36	1	12.768	2	1	45	3	3	58.686	4	6	6	5	5	6	6	5	5	6	6	5	11.972	2	4	4	4	3	4	4	3	4	4	11.783	3	4	4	3	5	3	5	5	4	4	4	5	5	5	5
446	11/17/2020 15:21	11/17/2020 15:37	1	251.017	2	2	41	1	4	24.232	5	2	4	5	3	5	4	1	4	5	3	2	43.958	4	3	4	4	2	2	3	4	2	3	17.83	5	2	3	1	2	3	4	3	4	5	2	3	2	3	2
447	11/17/2020 15:23	11/17/2020 15:37	1	7.516	2	1	46	3	4	13.501	5	3	6	5	2	2	5	6	5	6	2	4	37.261	3	3	4	3	4	4	3	4	4	3	29.53	3	1	2	1	4	1	1	1	3	2	1	4	1	2	1
448	11/17/2020 15:32	11/17/2020 15:37	1	6.026	2	1	35	5	4	13.2	5	6	5	5	5	4	5	6	5	5	4	2	25.173	3	3	4	3	1	3	4	3	3	4	24.576	4	4	3	3	4	2	2	4	5	4	2	2	2	5	2
449	11/17/2020 15:32	11/17/2020 15:38	1	8.496	2	2	58	3	4	10.988	5	4	4	2	3	4	5	4	5	3	2	4	24.898	4	4	3	4	4	4	4	4	4	4	16.738	3	1	1	1	2	1	1	1	2	1	1	4	1	1	1
450	11/17/2020 15:22	11/17/2020 15:38	1	15.973	2	2	29	3	4	15.979	5	2	6	3	4	6	6	3	5	4	6	5	71.364	3	4	4	2	3	4	4	2	2	3	13.553	5	1	3	2	4	1	1	1	4	4	3	5	2	4	2
451	11/17/2020 15:26	11/17/2020 15:38	1	3.811	2	2	24	3	4	13.091	5	3	5	5	4	3	5	5	5	5	3	5	59.659	3	2	3	3	3	3	3	3	3	3	81.845	3	1	2	1	3	1	1	1	2	3	1	3	1	1	1
452	11/17/2020 15:30	11/17/2020 15:39	1	14.749	2	1	40	3	4	21.256	4	3	5	6	5	6	5	6	4	6	2	2	38.066	3	4	1	3	2	3	3	4	2	4	53.57	4	1	4	2	4	1	2	2	4	5	2	4	2	5	2
453	11/17/2020 15:09	11/17/2020 15:39	1	24.102	2	1	25	3	4	14.12	4	1	1	5	6	5	6	4	5	2	6	5	10.309	3	4	3	3	3	2	3	2	2	2	6.209	3	1	4	3	2	5	2	1	4	4	1	5	4	1	1
454	11/17/2020 15:14	11/17/2020 15:39	1	7.744	2	1	32	1	4	16.772	5	4	5	6	6	5	4	5	4	5	6	4	29.592	3	4	3	3	3	3	4	3	3	3	35.574	4	2	5	3	5	2	2	1	4	5	2	4	2	5	3
455	11/17/2020 15:25	11/17/2020 15:39	1	2.122	2	1	41	3	4	344.444	6	2	6	6	4	1	6	5	2	6	3	6	27.394	3	2	3	3	4	3	2	4	4	3	29.678	4	1	3	1	5	1	1	1	4	5	1	4	1	5	1
456	11/17/2020 15:30	11/17/2020 15:40	1	28.452	2	1	45	3	3	18.743	5	6	6	6	5	6	6	5	6	5	6	6	42.765	3	3	4	4	3	4	3	3	3	3	26.36	3	4	5	3	3	3	3	5	4	4	5	5	5	5	5
457	11/17/2020 15:35	11/17/2020 15:40	1	7.887	2	1	35	3	4	66.376	4	5	5	6	5	4	5	5	4	6	5	5	10.599	4	3	3	2	3	4	3	2	3	3	12.666	5	2	5	2	5	1	2	2	5	5	2	4	1	5	2
458	11/17/2020 15:15	11/17/2020 15:40	1	11.761	2	1	31	3	4	16.314	2	5	4	5	5	2	2	5	3	3	5	2	60.017	4	3	4	4	3	4	4	3	3	4	518.172	5	1	5	1	4	1	1	1	5	4	1	3	1	4	1
459	11/17/2020 15:36	11/17/2020 15:41	1	5.16	2	1	36	3	4	19.668	4	5	5	4	4	4	5	4	4	4	4	5	15.766	3	3	3	3	3	3	3	3	4	3	16.581	2	2	2	2	3	2	1	2	2	3	3	3	3	3	2
460	11/17/2020 15:32	11/17/2020 15:41	1	21.674	2	1	31	4	4	13.294	6	6	5	6	5	5	6	6	6	5	5	5	18.247	3	4	4	4	4	4	3	3	3	4	9.897	5	4	5	4	5	5	4	5	5	5	4	5	5	5	4
461	11/17/2020 15:31	11/17/2020 15:41	1	4.375	2	2	59	3	4	16.446	3	5	4	4	6	3	2	2	3	3	5	2	95.652	4	4	4	4	4	4	4	4	4	4	33.734	4	1	2	1	4	1	1	1	3	4	1	4	1	3	1
462	11/17/2020 15:35	11/17/2020 15:41	1	2.845	2	1	29	3	4	14.015	5	4	3	5	6	3	5	4	5	4	5	3	12.632	3	3	2	2	3	3	3	3	2	2	7.055	4	2	4	4	2	4	2	1	2	4	2	2	3	3	3
463	11/17/2020 15:33	11/17/2020 15:42	1	4.592	2	1	38	3	4	15.277	3	4	4	3	4	4	3	3	3	4	3	3	33.833	3	3	3	4	3	3	3	3	3	3	54.229	4	1	1	1	3	1	1	1	1	2	2	4	1	1	2
464	11/17/2020 15:30	11/17/2020 15:42	1	8.269	2	2	53	6	4	12.903	3	4	4	4	5	5	3	4	3	5	3	3	58.51	3	3	4	4	4	4	4	4	3	4	28.159	4	2	3	2	3	1	1	1	3	3	2	4	1	2	2
465	11/17/2020 15:35	11/17/2020 15:42	1	6.048	2	2	56	3	4	13.142	4	3	4	4	3	4	4	4	4	4	2	3	29.955	4	3	3	3	3	3	3	3	3	3	20.098	4	1	1	1	3	1	1	1	4	4	1	4	1	4	1
466	11/17/2020 15:39	11/17/2020 15:42	1	10.126	2	2	49	6	4	18.631	5	4	5	5	6	5	4	5	6	5	4	5	11.342	3	4	3	4	3	4	2	3	3	4	8.81	5	3	3	3	4	3	3	3	3	5	3	4	4	5	3
467	11/17/2020 15:31	11/17/2020 15:42	1	14.338	2	1	54	3	4	18.797	1	6	1	1	5	5	2	1	2	1	5	1	40.277	4	4	4	4	4	4	4	4	4	4	33.447	4	1	3	1	5	1	1	1	3	4	1	4	1	2	1
468	11/17/2020 15:34	11/17/2020 15:42	1	4.513	2	1	40	3	4	10.362	2	4	5	4	3	2	3	5	4	5	2	4	36.028	3	1	3	3	3	4	3	3	3	4	32.943	4	1	2	1	3	1	1	1	2	3	1	4	1	3	1
469	11/17/2020 14:54	11/17/2020 15:42	1	15.607	2	1	45	3	3	34.266	5	6	6	5	6	5	4	5	5	6	4	5	20.908	2	3	3	3	3	4	3	2	3	3	10.499	3	4	5	5	5	4	4	4	3	3	3	4	4	4	3
470	11/17/2020 15:17	11/17/2020 15:42	1	59.705	2	2	35	3	4	1134.429	4	5	6	5	4	5	6	5	4	3	4	5	15.925	3	2	3	4	3	3	2	3	4	3	10.212	3	4	5	4	4	4	3	4	3	4	5	4	3	4	4
471	11/17/2020 15:29	11/17/2020 15:43	1	13.396	2	2	47	3	4	35.794	4	4	4	4	5	5	5	5	4	4	5	6	96.428	3	3	2	3	3	3	3	3	3	3	12.13	5	1	5	1	5	1	1	2	3	4	2	5	1	4	1
472	11/17/2020 15:32	11/17/2020 15:43	1	17.206	2	1	34	4	4	57.191	4	5	6	6	5	6	5	4	5	5	6	6	47.794	3	2	3	4	4	4	3	2	3	3	30.301	5	4	3	2	3	4	4	5	4	3	5	4	3	5	5
473	11/17/2020 15:32	11/17/2020 15:43	1	16.357	2	2	25	3	4	18.793	3	4	3	4	4	3	4	5	5	4	3	4	12.111	2	3	2	3	3	2	3	2	3	2	10.7	3	4	3	3	4	3	4	2	3	3	4	3	4	3	3
474	11/17/2020 15:37	11/17/2020 15:43	1	42.723	2	2	69	3	4	33.811	5	6	4	6	5	6	4	5	4	5	4	5	26.649	3	4	3	4	4	3	4	3	3	4	8.165	4	3	4	4	5	3	4	4	4	3	4	5	3	4	3
475	11/17/2020 15:31	11/17/2020 15:43	1	7.401	3	2	31	1	4	10.208	4	3	6	4	1	3	6	6	6	6	1	6	256.881	2	3	3	3	3	2	1	3	3	3	64.245	3	1	4	1	1	1	1	1	1	1	3	1	1	1	1
476	11/17/2020 15:27	11/17/2020 15:44	1	6.562	2	1	36	3	4	12.113	4	3	5	6	3	1	4	5	3	6	2	5	47.869	3	3	3	3	3	3	4	3	3	3	66.239	3	1	1	1	1	1	1	1	2	1	1	3	1	1	1
477	11/17/2020 15:28	11/17/2020 15:45	1	3.307	2	1	32	1	4	13.341	5	4	4	5	5	4	3	5	5	4	3	5	81.108	3	3	2	3	3	4	2	3	3	3	18.749	3	2	1	1	1	1	1	1	2	1	1	2	1	1	1
478	11/17/2020 15:39	11/17/2020 15:45	1	19.993	2	1	41	1	3	32.581	5	4	5	5	6	5	6	4	5	5	6	4	27.229	3	4	2	3	3	4	3	4	4	2	14.96	4	5	4	5	5	3	4	4	3	5	4	4	4	5	5
479	11/17/2020 15:32	11/17/2020 15:45	1	3.318	2	2	29	3	4	12.147	6	2	6	5	3	2	6	5	4	5	3	5	36.899	2	3	2	1	2	3	1	3	3	1	32.213	3	2	2	2	2	1	2	2	2	1	2	2	1	3	2
480	11/17/2020 15:38	11/17/2020 15:45	1	9.603	2	1	25	5	4	16.722	1	1	2	1	1	1	2	1	1	2	1	1	38.367	1	2	2	2	3	4	1	1	4	4	46.922	2	2	1	2	2	1	2	2	1	2	3	2	1	4	1
481	11/17/2020 14:52	11/17/2020 15:45	1	5.84	1	2	39	3	4	39.517	3	3	5	4	3	2	4	4	4	4	1	4	527.311	3	3	4	4	4	4	3	4	4	4	760.688	4	2	1	1	4	1	2	2	1	4	2	4	1	3	3
482	11/17/2020 15:01	11/17/2020 15:46	1	14.211	2	2	53	3	4	492.078	5	5	6	6	3	1	6	6	6	6	1	6	1419.447	3	2	4	3	3	4	4	4	4	4	70.464	5	1	3	1	5	1	1	1	3	5	1	5	1	3	1
483	11/17/2020 15:40	11/17/2020 15:46	1	11.162	2	2	46	3	3	18.767	5	4	5	5	4	4	5	4	5	5	4	4	44.491	3	3	2	2	3	3	3	2	2	3	10.04	4	4	3	3	4	4	3	4	4	3	3	4	4	3	4
484	11/17/2020 15:38	11/17/2020 15:46	1	3.231	2	1	31	3	4	16.46	2	5	4	4	5	3	2	3	3	4	4	3	29.85	3	3	3	4	4	3	3	4	4	3	21.189	3	1	2	1	2	1	1	1	3	2	1	3	1	2	1
485	11/17/2020 15:38	11/17/2020 15:46	1	38.475	2	1	31	5	4	228.166	5	4	6	4	4	5	5	4	5	6	6	4	27.376	3	4	2	3	2	3	2	4	3	4	10.752	4	2	4	2	3	2	3	4	3	5	3	4	3	4	4
486	11/17/2020 15:35	11/17/2020 15:46	1	10.611	2	2	38	3	4	22.998	4	4	6	6	2	1	4	4	5	6	1	4	70.378	3	3	3	3	3	3	3	3	3	4	63.814	3	1	2	2	4	1	1	1	3	4	2	3	1	3	1
487	11/17/2020 15:23	11/17/2020 15:46	1	719.779	2	2	47	3	4	15.773	4	3	5	4	5	4	2	3	5	4	5	6	28.533	3	2	3	4	3	4	3	2	3	4	13.276	3	2	4	3	5	4	3	3	2	5	2	3	2	3	4
488	11/17/2020 15:20	11/17/2020 15:47	1	35.093	2	1	31	3	4	22.69	4	5	4	6	2	4	3	6	5	3	6	4	19.812	3	2	2	4	3	2	3	4	4	2	29.042	3	1	5	2	4	1	2	1	3	5	2	1	2	4	1
489	11/17/2020 15:17	11/17/2020 15:47	1	16.324	2	1	50	5	4	94.326	6	5	6	5	5	5	6	5	5	6	5	5	524.854	4	3	3	3	2	3	4	3	3	3	39.22	5	4	5	1	5	2	1	4	4	2	3	4	1	5	5
490	11/17/2020 15:27	11/17/2020 15:47	1	81.277	2	1	25	3	4	389.191	5	5	5	5	5	5	5	5	5	5	5	5	107.2	3	3	3	3	3	3	3	3	3	3	189.48	4	4	4	4	4	4	4	4	4	4	4	4	4	4	4
491	11/17/2020 15:28	11/17/2020 15:47	1	8.197	2	2	44	3	4	174.657	2	5	6	6	4	4	2	1	1	6	5	6	287.192	3	4	4	4	3	3	4	3	4	4	41.727	5	1	5	1	5	1	1	1	5	5	1	4	1	5	1
492	11/17/2020 15:41	11/17/2020 15:48	1	18.379	2	1	34	5	4	21.287	5	4	6	5	6	5	3	4	5	6	6	4	30.524	4	3	2	3	4	3	4	3	2	3	23.152	5	1	5	1	5	2	3	1	2	5	1	3	2	4	1
493	11/17/2020 15:40	11/17/2020 15:49	1	26.501	2	1	40	3	4	48.556	4	2	4	4	5	5	5	6	5	4	3	5	27.696	3	4	2	3	3	3	4	3	4	3	66.519	4	2	5	2	4	2	4	2	4	5	2	1	4	5	4
494	11/17/2020 15:43	11/17/2020 15:49	1	17.623	2	1	29	3	4	12.794	6	1	6	5	1	6	6	6	1	6	1	6	24.298	4	3	4	4	4	4	4	4	4	4	17.326	3	1	1	1	1	1	1	1	2	5	1	1	1	1	1
495	11/17/2020 15:29	11/17/2020 15:49	1	384.197	2	2	25	3	4	161.038	3	3	5	3	3	4	4	3	3	3	4	4	189.901	3	2	2	3	3	2	3	2	3	2	9.141	4	3	4	3	4	3	3	3	4	2	3	4	3	4	3
496	11/17/2020 15:45	11/17/2020 15:49	1	11.864	2	2	53	4	4	20.751	4	3	4	2	2	4	3	5	4	2	3	5	23.976	2	1	3	2	4	1	3	2	3	2	15.076	3	2	3	4	3	2	4	3	2	3	4	3	2	4	3
497	11/17/2020 15:34	11/17/2020 15:50	1	24.602	2	1	30	3	3	46.64	4	4	5	4	4	4	4	4	4	4	4	5	208.615	3	3	3	3	3	3	3	3	3	3	51.787	4	4	4	2	5	1	2	1	4	4	1	2	1	5	2
498	11/17/2020 15:40	11/17/2020 15:50	1	15.976	2	1	23	3	4	14.901	2	3	5	5	4	2	2	2	2	5	2	2	26.711	4	4	4	4	4	4	4	4	4	4	49.665	5	1	5	1	5	1	1	1	5	5	1	1	1	5	1
499	11/17/2020 15:12	11/17/2020 15:50	1	2.943	2	1	37	3	4	11.931	3	4	4	3	4	4	3	3	3	4	4	3	41.586	3	3	3	3	3	3	3	3	4	3	48.787	2	1	1	1	1	1	1	1	1	1	2	4	1	1	2
500	11/17/2020 15:46	11/17/2020 15:50	1	11.76	2	2	40	1	4	18.285	4	5	6	5	5	4	3	2	4	5	6	5	14.546	3	4	3	2	1	2	3	4	3	2	11.127	3	4	5	2	5	1	2	1	2	3	4	5	4	5	4
501	11/17/2020 15:43	11/17/2020 15:50	1	11.053	1	1	39	3	4	9.852	3	4	5	5	4	3	3	4	4	5	3	3	38.371	4	3	3	3	4	4	3	3	4	3	29.972	3	1	2	1	2	1	1	1	2	2	1	4	1	2	1
502	11/17/2020 15:47	11/17/2020 15:51	1	1.895	2	1	29	3	4	7.975	3	4	4	4	4	2	3	2	2	4	4	3	16.321	4	4	4	4	4	3	4	3	4	4	8.878	3	1	1	1	1	1	1	1	1	1	1	2	1	1	1
503	11/17/2020 15:39	11/17/2020 15:51	1	12.653	2	1	24	5	4	64.231	4	5	4	5	5	4	5	2	5	5	5	3	109.707	3	2	2	3	2	3	4	3	3	2	22.862	5	1	5	1	5	1	1	2	5	5	1	5	1	5	1
504	11/17/2020 15:41	11/17/2020 15:51	1	3.122	2	1	43	3	4	11.797	5	5	6	5	2	6	6	6	6	6	1	6	110.118	3	3	3	3	4	3	3	3	4	4	33.239	4	2	3	2	4	1	2	1	4	4	3	5	2	3	3
505	11/17/2020 15:38	11/17/2020 15:52	1	254.363	2	1	35	5	4	11.82	4	5	5	5	5	4	5	5	3	4	5	5	205.066	3	2	3	2	3	3	2	3	2	3	68.753	3	4	4	5	4	4	4	4	3	3	2	4	4	4	4
506	11/17/2020 15:44	11/17/2020 15:52	1	51.363	2	2	32	3	4	16.678	4	4	5	5	4	5	4	3	3	5	2	5	21.272	4	3	3	2	2	4	4	3	4	4	19.459	4	1	2	1	4	1	1	1	3	4	1	5	1	1	1
507	11/17/2020 15:39	11/17/2020 15:52	1	15.567	2	1	30	3	4	20.726	4	4	5	5	5	6	4	5	4	6	5	5	310.793	3	4	3	2	3	2	3	3	2	3	21.307	4	1	2	1	3	4	3	3	2	4	3	2	2	4	2
508	11/17/2020 15:35	11/17/2020 15:52	1	3.617	1	1	31	3	4	10.015	4	2	4	4	2	4	5	5	3	4	2	5	40.847	2	2	2	2	2	2	2	2	2	2	317.626	2	1	1	1	1	1	1	1	2	1	1	2	1	1	2
509	11/17/2020 15:43	11/17/2020 15:52	1	47.777	2	2	37	5	4	31.568	4	5	6	5	4	5	2	5	5	4	5	6	43.907	2	4	4	3	4	3	2	3	4	3	38.955	4	2	2	2	4	3	4	4	5	3	4	5	4	3	3
510	11/17/2020 15:25	11/17/2020 15:52	1	12.557	2	1	52	3	4	21.074	5	5	5	4	4	5	5	5	4	4	5	5	1014.798	3	3	4	3	4	3	3	4	3	3	23.795	5	2	4	1	5	1	1	1	4	4	1	4	2	5	2
511	11/17/2020 15:41	11/17/2020 15:52	1	16.092	2	2	38	6	4	28.272	6	3	4	5	2	2	6	6	4	5	1	4	34.3	3	2	3	3	3	3	3	3	3	3	98.78	3	5	1	4	1	2	2	1	1	1	4	3	2	2	4
512	11/17/2020 14:54	11/17/2020 15:52	1	5.825	2	2	32	3	4	21.276	1	5	1	1	5	2	1	2	1	2	6	2	201.35	3	3	4	3	3	3	3	4	3	3	16.686	4	1	5	1	4	1	1	1	4	5	1	5	1	5	1
513	11/17/2020 15:14	11/17/2020 15:53	1	5.366	2	1	30	4	4	70.87	5	1	6	5	5	4	6	5	5	6	5	6	51.736	4	4	4	4	3	4	4	4	4	3	901.555	4	1	5	2	5	1	1	1	5	4	1	5	1	5	1
514	11/17/2020 15:38	11/17/2020 15:53	1	22.482	2	2	25	3	4	17.934	4	2	5	4	3	2	4	5	4	5	2	4	70.809	3	3	3	3	3	3	3	3	3	3	61.767	3	1	2	1	2	1	1	1	2	3	1	4	1	2	1
515	11/17/2020 15:19	11/17/2020 15:53	1	4.291	1	1	55	3	4	14.605	2	4	4	5	4	2	3	4	3	4	4	4	30.814	3	2	2	3	3	3	3	2	3	3	276.286	3	1	1	1	2	1	1	1	1	2	2	4	1	2	1
516	11/17/2020 15:48	11/17/2020 15:54	1	26.967	2	1	48	3	2	22.866	4	5	6	5	3	4	5	6	4	5	6	5	12.229	3	4	3	2	3	2	3	4	3	2	18.743	4	1	4	1	4	1	1	2	3	4	4	3	2	3	2
517	11/17/2020 15:50	11/17/2020 15:54	1	60.027	2	1	28	3	3	21.683	4	5	4	2	3	4	6	5	3	4	5	3	13.591	3	2	3	4	3	2	3	3	2	4	14.008	3	4	3	5	2	4	3	4	3	2	3	4	5	4	3
518	11/17/2020 15:43	11/17/2020 15:55	1	20.971	2	1	30	3	4	12.516	4	2	4	5	2	2	4	4	4	4	2	4	22.757	3	3	3	3	3	3	3	3	3	3	10.678	4	1	4	1	4	1	1	1	4	4	1	4	1	4	1
519	11/17/2020 15:20	11/17/2020 15:55	1	14.929	2	2	54	3	4	53.257	5	4	6	3	4	6	3	5	6	3	5	2	18.552	3	2	4	1	3	2	4	3	2	4	20.769	4	2	5	3	2	5	4	3	5	2	4	3	5	3	5
520	11/17/2020 15:48	11/17/2020 15:55	1	40.719	2	2	39	1	4	18.002	5	4	5	6	5	4	5	6	5	4	6	5	14.548	3	4	3	3	2	3	2	3	4	3	15.648	4	3	4	5	5	4	3	4	3	4	5	5	4	3	4
521	11/17/2020 15:35	11/17/2020 15:55	1	2.08	2	1	30	3	4	19.497	5	2	5	3	2	2	2	4	4	4	2	5	57.767	3	2	2	3	3	3	3	3	3	3	59.676	3	1	2	1	3	1	1	1	2	2	1	4	1	2	1
522	11/17/2020 15:40	11/17/2020 15:55	1	3.253	4	1	21	3	4	17.829	4	3	4	5	4	4	4	4	4	4	4	4	62.629	3	2	3	3	3	3	2	2	3	3	39.053	4	2	4	2	4	2	1	2	4	4	2	4	2	4	2
523	11/17/2020 15:48	11/17/2020 15:55	1	2.259	2	2	30	3	4	12.387	6	1	6	6	1	1	6	6	6	6	1	6	34.482	2	1	2	2	1	2	3	2	2	2	27.968	4	1	2	1	1	1	1	1	3	1	1	1	1	2	1
524	11/17/2020 15:49	11/17/2020 15:55	1	12.054	2	2	33	3	4	12.428	5	2	4	4	2	2	5	6	4	5	2	5	35.511	2	1	2	2	1	2	1	2	2	1	16.277	2	2	1	2	1	1	1	3	1	1	3	4	1	1	1
525	11/17/2020 15:40	11/17/2020 15:56	1	3.753	2	1	37	3	4	97.003	4	2	6	5	3	4	5	6	6	5	1	4	111.154	3	3	3	4	4	3	4	3	4	4	90.498	3	2	1	2	3	1	1	2	1	1	3	3	1	1	1
526	11/17/2020 15:48	11/17/2020 15:56	1	10.882	2	1	30	5	4	24.101	5	3	4	5	4	5	4	5	5	3	4	5	15.063	3	2	2	3	2	3	2	2	3	2	46.357	2	4	3	3	4	2	3	4	2	3	4	3	3	2	2
527	11/17/2020 15:38	11/17/2020 15:56	1	6.731	2	1	31	3	4	10.849	5	3	4	5	2	3	5	5	5	4	2	4	32.558	3	3	3	3	3	3	2	2	3	3	54.012	1	1	1	1	1	1	1	1	1	1	1	2	1	1	1
528	11/17/2020 15:49	11/17/2020 15:57	1	3.454	2	1	39	3	4	9.019	1	6	6	6	5	2	1	1	1	6	1	1	13.807	4	4	4	4	4	4	4	4	4	4	10.822	4	1	5	1	5	1	1	1	4	3	1	5	1	4	1
529	11/17/2020 15:49	11/17/2020 15:57	1	11.381	2	2	46	3	4	29.291	4	4	4	4	4	5	5	5	5	5	5	4	52.163	3	2	2	2	2	4	4	4	3	3	104.757	5	1	5	2	4	2	1	2	4	4	1	5	2	5	2
530	11/17/2020 15:39	11/17/2020 15:58	1	2.416	2	2	32	3	4	33.496	5	2	6	5	2	2	5	5	4	5	2	6	102.66	3	2	3	2	3	3	3	3	4	3	50.804	3	2	2	1	4	1	2	1	1	1	2	5	1	2	2
531	11/17/2020 15:49	11/17/2020 15:58	1	7.723	2	2	38	2	4	17.793	5	1	5	5	2	2	5	5	5	5	2	5	40.347	2	2	2	2	2	3	2	2	2	2	35.239	2	4	2	2	2	2	3	3	2	2	4	2	3	2	3
532	11/17/2020 15:55	11/17/2020 15:58	1	3.49	3	1	25	5	4	16.794	1	2	1	2	1	1	1	1	1	1	1	1	13.245	1	1	2	1	3	1	1	1	1	1	12.189	2	3	2	3	2	3	2	2	2	2	2	3	3	2	2
533	11/17/2020 15:50	11/17/2020 15:58	1	15.023	2	1	25	3	4	23.367	5	5	4	5	5	4	3	3	4	5	5	4	24.173	3	2	3	3	3	3	3	3	3	4	23.223	3	4	4	2	3	3	4	3	3	4	2	4	3	4	4
534	11/17/2020 15:43	11/17/2020 15:59	1	11.93	2	1	47	3	3	21.785	6	1	6	6	6	6	4	6	6	6	6	6	40.085	4	4	4	4	4	4	4	4	4	4	20.27	5	1	5	2	5	1	1	1	5	5	1	5	1	5	3
535	11/17/2020 15:39	11/17/2020 15:59	1	11.818	2	2	45	5	4	24.291	5	4	6	6	5	5	4	5	3	4	5	4	153.408	3	3	4	3	3	4	3	3	3	4	130.553	4	2	4	3	5	2	3	2	1	4	2	5	2	4	1
536	11/17/2020 15:32	11/17/2020 15:59	1	9.931	2	1	28	3	3	16.084	5	5	3	6	5	4	6	6	6	6	6	5	35.863	4	3	3	4	4	4	4	3	4	4	75.364	5	1	5	1	5	1	1	1	5	5	3	5	1	5	1
537	11/17/2020 15:54	11/17/2020 15:59	1	11.912	2	1	30	3	3	23.119	5	4	6	3	5	3	5	5	3	4	5	5	13.361	3	3	3	4	3	3	4	2	4	3	12.26	4	3	3	3	2	3	4	2	3	3	3	3	3	3	2
538	11/17/2020 15:51	11/17/2020 16:00	1	2.934	2	1	38	2	4	9.745	4	5	5	4	2	2	4	5	4	5	3	3	32.874	3	2	2	3	3	2	3	3	3	3	32.625	2	1	1	1	1	1	1	1	2	1	1	3	1	2	1
539	11/17/2020 15:48	11/17/2020 16:01	1	350.176	2	1	53	3	2	28.255	3	4	5	6	4	5	6	5	4	5	6	5	12.001	2	3	4	3	3	2	3	4	3	2	13.577	2	3	4	3	3	2	3	2	4	3	2	3	4	3	3
540	11/17/2020 15:54	11/17/2020 16:01	1	98.081	2	1	40	3	4	52.533	4	5	6	5	4	5	6	5	4	5	5	6	18.874	2	3	4	3	4	3	4	2	3	4	16.518	2	3	5	4	3	4	5	3	4	5	3	4	5	3	2
541	11/17/2020 15:16	11/17/2020 16:01	1	10.885	2	2	32	3	4	9.435	4	2	5	4	2	5	4	5	3	5	3	4	1279.586	4	3	3	4	4	4	4	3	3	4	22.088	3	1	2	1	3	1	1	1	2	3	2	5	1	2	1
542	11/17/2020 15:42	11/17/2020 16:02	1	4.077	2	1	31	3	4	300.144	2	2	4	3	5	3	3	3	2	3	4	3	162.925	3	3	3	3	3	2	2	2	2	3	44.256	3	1	2	1	3	1	1	1	3	1	1	3	1	1	1
543	11/17/2020 15:56	11/17/2020 16:02	1	11.433	2	3	34	2	4	11.017	5	2	6	6	2	2	5	6	6	6	1	6	79.615	2	2	2	2	2	2	2	2	2	2	13.325	2	1	1	1	1	1	1	2	1	1	3	3	1	1	1
544	11/17/2020 14:56	11/17/2020 16:03	1	40.458	2	1	26	1	3	34.282	5	2	5	5	2	5	5	5	5	5	4	5	36.638	3	3	2	2	2	3	3	3	3	3	2830.018	2	3	1	3	1	2	2	4	3	1	4	1	3	1	1
545	11/17/2020 15:48	11/17/2020 16:03	1	6.712	2	1	36	1	4	10.603	6	1	6	4	3	1	6	6	6	6	1	6	78.797	3	3	4	4	4	4	4	3	4	4	112.067	5	1	1	1	3	1	1	1	4	1	1	5	1	5	1
546	11/17/2020 15:31	11/17/2020 16:03	1	14.406	2	2	30	1	4	20.835	2	5	4	3	4	4	2	2	1	3	5	2	37.011	3	3	4	3	3	3	3	3	4	4	13.723	3	1	3	1	4	1	1	1	3	2	1	5	1	2	1
547	11/17/2020 15:49	11/17/2020 16:03	1	2.705	2	2	51	3	4	32.053	4	5	3	4	4	5	6	5	5	6	5	5	9.006	3	4	2	3	3	3	4	3	4	3	90.315	4	5	3	4	4	3	5	4	3	5	4	4	3	5	3
548	11/17/2020 15:59	11/17/2020 16:03	1	10.898	2	2	36	6	2	22.683	4	4	5	4	4	4	5	4	4	4	5	5	9.34	2	2	3	2	3	3	3	2	3	3	9.871	3	2	4	3	2	3	3	2	2	3	4	2	3	3	3
549	11/17/2020 15:18	11/17/2020 16:03	1	53.274	2	2	61	3	3	52.385	5	2	5	4	4	5	3	4	5	4	4	5	462.079	3	2	3	2	3	3	2	4	4	3	150.187	4	3	2	2	5	2	2	3	4	5	2	4	3	5	2
550	11/17/2020 14:58	11/17/2020 16:04	1	9.333	2	1	30	1	4	34.945	4	3	4	4	5	2	4	3	3	4	4	4	2158.798	3	4	3	3	3	4	3	4	4	4	111.102	5	1	3	1	4	1	1	1	3	3	2	4	1	4	1
551	11/17/2020 16:00	11/17/2020 16:04	1	17.631	2	2	50	3	4	21.101	5	3	5	4	6	4	5	3	5	3	5	4	18.059	4	2	3	2	4	3	2	4	2	3	6.688	4	2	5	3	2	4	3	5	2	3	2	4	3	5	4
552	11/17/2020 15:55	11/17/2020 16:04	1	6.312	2	1	27	6	4	9.3	1	3	6	6	4	1	4	6	3	6	4	1	29.533	4	4	4	4	4	4	4	4	4	4	138.717	5	1	5	1	5	1	1	1	5	5	1	5	1	5	1
553	11/17/2020 15:54	11/17/2020 16:04	1	3.435	2	2	42	3	4	11.483	4	3	5	5	4	3	4	4	4	5	2	4	27.072	3	3	3	3	4	3	3	3	3	3	22.493	4	1	1	1	3	1	1	1	3	3	1	4	1	2	1
554	11/17/2020 15:54	11/17/2020 16:04	1	186.32	2	2	28	3	4	38.107	3	4	3	3	4	2	4	3	4	3	5	4	22.558	2	3	3	2	3	3	2	3	2	2	10.69	3	2	2	3	4	4	3	3	4	4	3	2	3	4	4
555	11/17/2020 15:58	11/17/2020 16:05	1	10.716	2	2	45	3	4	17.738	5	2	6	6	2	1	5	5	6	5	1	5	24.327	2	2	3	3	3	2	3	3	3	3	20.03	3	1	1	1	2	1	1	1	1	1	3	4	1	1	1
556	11/17/2020 15:04	11/17/2020 16:05	1	26.799	2	1	32	1	4	19.765	5	4	5	4	4	5	5	6	5	4	5	5	87.741	3	2	3	3	3	4	3	3	4	4	12.075	3	4	3	3	4	4	4	4	3	4	3	3	4	4	4
557	11/17/2020 14:50	11/17/2020 16:05	1	34.396	2	1	30	3	4	19.246	5	4	6	5	4	6	5	4	5	4	6	5	33.477	3	4	3	3	4	3	4	3	4	3	13.375	4	5	3	4	3	5	4	4	5	4	3	4	5	4	4
558	11/17/2020 15:53	11/17/2020 16:05	1	18.766	2	1	24	1	4	26.841	2	4	6	6	6	6	4	5	4	4	4	4	91.383	4	4	4	4	4	4	4	4	4	4	40.101	5	1	5	1	5	1	1	1	5	5	1	5	1	5	1
559	11/17/2020 15:25	11/17/2020 16:06	1	15.967	2	2	65	5	4	29.991	6	5	6	5	6	5	4	5	5	4	5	5	310.443	3	2	3	3	4	4	3	4	3	3	8.111	5	2	4	2	5	2	4	5	4	4	3	4	3	4	4
560	11/17/2020 15:39	11/17/2020 16:06	1	611.409	2	1	35	5	4	10.438	5	5	6	5	5	4	5	5	5	4	5	5	65.693	3	3	4	3	3	3	3	4	3	3	334.414	4	3	4	4	3	4	4	4	3	3	2	3	3	4	4
561	11/17/2020 15:37	11/17/2020 16:06	1	23.835	2	1	33	3	4	35.258	4	3	5	5	4	5	4	5	5	5	3	4	132.107	3	1	3	2	3	4	3	3	4	3	111.566	5	1	5	1	5	1	1	3	4	4	1	5	1	5	1
562	11/17/2020 16:03	11/17/2020 16:07	1	15.309	2	2	34	3	4	16.728	3	4	3	5	5	4	3	4	3	4	2	4	13.45	2	3	1	1	3	2	3	1	1	3	8.256	3	2	4	3	2	4	3	3	3	2	3	2	4	3	3
563	11/17/2020 16:04	11/17/2020 16:07	1	19.345	2	2	58	6	2	24.168	3	4	5	4	4	4	4	5	4	4	5	4	12.25	3	3	2	3	2	2	2	3	3	2	11.893	3	4	3	3	3	4	4	3	2	3	4	3	3	4	3
564	11/17/2020 16:03	11/17/2020 16:09	1	71.745	2	1	52	3	3	18.085	5	5	5	4	4	3	5	2	3	2	3	2	9.529	4	2	2	3	2	2	2	3	2	2	6.477	5	2	3	2	2	2	3	2	2	2	3	2	3	2	2
565	11/17/2020 15:56	11/17/2020 16:09	1	2.55	2	1	55	3	3	14.867	5	3	6	6	4	1	5	4	5	4	4	4	83.695	3	2	3	4	3	3	3	3	3	3	52.772	4	1	3	1	3	1	1	1	1	3	1	5	1	3	1
566	11/17/2020 15:55	11/17/2020 16:09	1	31.806	2	2	30	3	4	34.19	4	3	6	5	5	4	3	4	5	4	5	4	21.022	4	3	2	3	4	4	3	4	3	4	27.616	4	3	5	2	4	3	2	4	3	5	4	5	2	4	2
567	11/17/2020 16:04	11/17/2020 16:10	1	13.512	2	1	27	3	4	18.987	5	3	2	4	1	1	1	2	3	4	3	6	6.252	1	4	2	2	2	1	1	4	3	1	5.825	5	1	5	1	5	1	1	1	5	3	1	5	1	5	2
568	11/17/2020 16:07	11/17/2020 16:10	1	5.297	2	1	38	3	4	17.612	5	6	2	6	3	1	5	4	6	2	5	4	11	1	4	3	1	2	2	4	3	2	4	17.84	5	1	1	2	1	1	2	4	3	5	3	2	4	4	5
569	11/17/2020 16:05	11/17/2020 16:10	1	2.732	2	2	47	3	4	8.907	4	3	4	4	3	4	5	4	5	5	2	5	21.609	3	3	3	3	3	4	3	4	4	3	17.934	5	1	3	1	3	1	1	1	4	5	2	4	1	3	1
570	11/17/2020 15:46	11/17/2020 16:11	1	2.2	2	1	34	3	4	11.811	5	2	5	4	3	1	6	5	5	5	2	6	110.549	3	2	3	3	2	4	3	3	4	3	210.926	3	1	2	1	2	1	1	1	2	2	1	4	1	2	2
571	11/17/2020 15:53	11/17/2020 16:11	1	593.758	4	1	24	1	4	16.348	4	3	5	4	3	2	2	4	3	5	3	4	32.248	4	3	3	3	4	4	3	3	3	3	27.764	3	1	1	1	2	1	1	1	3	2	1	3	1	1	1
572	11/17/2020 15:50	11/17/2020 16:11	1	13.891	2	2	50	3	4	16.974	3	4	4	3	4	3	4	4	4	4	3	3	90.777	3	3	3	3	3	3	3	3	3	3	57.491	4	1	2	1	3	1	1	1	3	2	1	4	1	3	1
573	11/17/2020 16:03	11/17/2020 16:11	1	2.104	2	1	35	3	4	13.973	3	4	5	4	4	2	4	4	4	5	3	5	35.311	3	3	3	3	3	3	3	3	3	3	26.452	3	1	1	1	3	1	1	1	2	2	2	4	1	2	1
574	11/17/2020 15:45	11/17/2020 16:11	1	17.959	2	2	25	3	4	12.293	1	2	6	6	1	5	6	5	6	6	1	6	189.27	4	4	3	4	3	4	4	3	4	3	428.047	5	1	4	2	4	1	2	1	4	4	2	5	2	4	2
575	11/17/2020 16:07	11/17/2020 16:12	1	3.871	2	1	28	2	4	23.74	5	5	4	2	3	4	5	5	5	4	4	3	26.669	2	2	4	4	4	3	3	2	2	3	6.741	4	4	3	4	5	3	4	2	4	4	3	2	2	2	3
576	11/17/2020 16:01	11/17/2020 16:12	1	11.646	2	2	30	3	4	11.346	5	2	5	5	4	2	5	5	3	5	4	4	25.882	3	2	3	3	3	3	3	3	3	3	27.284	3	2	3	2	4	2	2	2	3	4	2	4	2	3	2
577	11/17/2020 15:59	11/17/2020 16:12	1	17.982	2	1	30	3	4	18.483	5	4	5	6	4	5	4	5	4	5	4	4	32.767	2	3	2	4	3	3	3	2	3	2	15.962	4	1	5	2	4	2	3	4	2	4	2	2	3	3	2
578	11/17/2020 16:02	11/17/2020 16:12	1	11.429	3	2	35	2	4	13.561	5	3	4	4	3	3	5	6	4	4	3	6	58.217	3	3	3	3	3	4	3	3	3	3	49.633	2	1	1	1	1	1	1	1	1	1	2	2	1	1	1
579	11/17/2020 16:02	11/17/2020 16:12	1	15.025	2	2	41	3	4	14.948	5	2	6	6	3	2	5	6	4	5	2	4	35.813	3	2	3	2	2	3	2	2	2	1	43.352	3	1	2	1	1	1	1	1	3	3	2	4	1	1	2
580	11/17/2020 15:58	11/17/2020 16:12	1	37.643	2	1	50	3	4	34.969	4	6	3	5	5	4	4	5	5	4	6	2	31.069	3	1	4	3	3	3	2	4	3	2	21.828	5	1	4	2	5	3	1	2	5	2	4	5	2	4	1
581	11/17/2020 16:09	11/17/2020 16:13	1	14.875	2	1	25	6	4	19.164	5	4	4	5	5	4	4	5	4	5	4	5	10.704	3	2	3	3	3	3	3	2	2	3	17.458	3	3	3	3	3	3	3	3	3	3	3	3	3	3	3
582	11/17/2020 15:53	11/17/2020 16:13	1	3.167	2	1	31	3	4	17.056	2	5	6	5	5	5	3	3	3	5	5	2	49.275	4	3	4	3	3	3	4	3	4	3	32.909	5	1	4	1	3	5	1	1	4	5	1	3	1	5	1
583	11/17/2020 16:04	11/17/2020 16:13	1	3.738	2	1	62	3	4	9.716	5	2	5	4	3	3	5	5	4	5	2	5	41.331	4	3	4	3	4	4	3	4	4	4	35.29	4	2	4	1	5	1	1	1	3	4	2	5	1	4	2
584	11/17/2020 16:08	11/17/2020 16:13	1	29.597	2	1	30	1	4	22.266	5	6	5	4	5	6	5	4	5	6	5	5	12.092	3	4	3	3	4	3	4	3	3	4	9.412	4	5	4	4	5	4	4	4	4	5	3	4	4	5	4
585	11/17/2020 16:03	11/17/2020 16:13	1	4.34	2	1	33	3	4	9.964	4	2	4	3	4	4	4	2	3	3	4	4	34.769	3	2	2	2	2	3	1	3	3	2	30.052	3	4	1	4	1	4	2	1	1	1	2	1	4	1	4
586	11/17/2020 15:54	11/17/2020 16:14	1	12.183	2	1	43	3	3	23.074	2	5	4	4	5	4	1	3	2	5	5	3	70.297	4	4	4	4	4	4	4	4	4	4	229.705	5	2	5	1	5	1	1	1	5	3	2	4	1	5	1
587	11/17/2020 16:11	11/17/2020 16:15	1	16.829	2	1	49	4	4	28.856	6	5	6	5	6	4	6	5	4	3	5	4	14.901	4	3	4	3	3	4	3	4	3	4	9.801	5	3	4	1	4	1	4	2	3	2	3	5	4	4	3
588	11/17/2020 16:08	11/17/2020 16:16	1	2.493	2	1	32	3	4	13.435	5	2	6	5	3	2	5	5	5	6	2	6	41.785	4	3	2	2	2	4	3	4	4	3	29.917	1	1	3	1	2	1	1	1	4	2	1	3	1	1	2
589	11/17/2020 16:11	11/17/2020 16:16	1	2.489	2	1	36	3	4	10.3	4	3	5	5	3	2	4	5	4	5	3	4	17.524	3	3	3	3	3	4	3	3	3	3	12.658	3	1	1	1	2	1	1	1	2	3	2	1	1	1	1
590	11/17/2020 16:10	11/17/2020 16:16	1	4.542	2	1	48	3	4	12.323	2	3	5	4	4	2	2	3	3	4	3	2	28.545	3	3	3	3	3	3	3	3	3	3	21.5	3	2	2	2	4	1	2	1	3	3	2	4	1	2	2
591	11/17/2020 16:10	11/17/2020 16:17	1	124.368	2	1	66	1	4	23.427	5	6	5	5	5	6	5	5	5	6	5	5	16.686	3	4	3	3	4	3	4	3	3	4	12.35	4	5	4	4	5	4	4	4	5	4	4	5	4	4	4
592	11/17/2020 15:42	11/17/2020 16:17	1	30.882	3	1	50	3	4	43.717	5	2	6	6	5	3	5	5	4	4	3	5	159.534	4	3	4	4	4	4	4	4	4	4	582.318	5	2	4	2	5	1	2	2	5	4	2	5	1	4	3
593	11/17/2020 16:07	11/17/2020 16:19	1	10.405	2	1	29	3	4	10.879	4	2	6	6	3	2	5	6	4	5	2	5	43.711	3	3	3	3	3	3	3	3	3	3	80.545	2	1	1	2	1	1	1	1	1	1	2	1	2	3	1
594	11/17/2020 16:12	11/17/2020 16:20	1	2.395	2	1	31	3	4	14.697	6	3	4	4	3	4	6	6	6	4	1	5	43.725	4	2	3	3	3	4	1	3	3	2	37.259	3	1	2	1	3	1	1	1	3	2	1	3	1	3	1
595	11/17/2020 16:03	11/17/2020 16:20	1	16.679	2	1	28	3	4	22.416	2	3	4	5	4	4	4	6	5	4	3	5	214.412	3	2	3	4	3	3	3	2	3	4	86.538	4	1	2	1	4	1	1	1	4	4	1	4	1	4	1
596	11/17/2020 16:17	11/17/2020 16:21	1	6.697	2	1	35	3	4	10.467	4	4	4	4	5	4	4	5	3	3	3	3	18.867	3	3	3	3	3	4	4	4	4	4	17.581	4	4	4	3	3	3	2	2	2	4	2	4	2	3	2
597	11/17/2020 16:14	11/17/2020 16:22	1	24.238	2	1	32	1	4	15.758	5	6	5	6	5	4	6	5	5	6	5	6	52.128	4	3	4	3	4	3	4	3	4	3	16.632	4	3	5	4	5	4	5	4	5	4	5	4	5	4	4
598	11/17/2020 15:58	11/17/2020 16:22	1	6.003	2	2	52	3	4	21.837	4	5	4	5	5	4	5	2	3	4	3	5	320.829	4	3	4	4	4	4	4	3	3	4	123.264	4	1	1	1	3	1	1	1	2	1	1	4	1	1	1
599	11/17/2020 16:19	11/17/2020 16:24	1	13.358	2	2	43	3	4	19.037	4	3	5	4	5	4	6	4	6	4	3	4	11.056	3	2	3	2	3	3	2	1	3	2	10.371	4	3	4	2	4	3	2	4	3	4	2	4	5	4	4
600	11/17/2020 16:20	11/17/2020 16:25	1	30	2	1	35	3	4	30.837	4	6	5	4	4	5	6	4	4	6	4	3	13.802	3	4	2	3	4	4	2	3	4	3	13.208	4	5	3	4	4	3	5	3	4	3	4	3	4	4	4
601	11/17/2020 16:21	11/17/2020 16:25	1	22.921	2	1	37	3	4	28.628	6	6	6	4	6	6	5	6	6	6	6	6	9.853	4	3	3	2	4	4	4	3	2	3	9.256	5	3	4	5	5	3	5	5	3	4	4	4	5	5	3
602	11/17/2020 16:04	11/17/2020 16:26	1	2.769	2	1	35	2	4	20.684	4	2	6	4	2	2	5	6	4	5	2	6	101.525	3	3	3	3	3	3	3	3	4	3	89.683	3	1	1	1	1	1	1	1	2	1	2	3	1	1	1
603	11/17/2020 16:16	11/17/2020 16:26	1	8.85	1	1	31	1	4	9.54	5	1	5	4	2	2	5	6	5	5	2	5	35.731	3	3	3	3	3	3	3	3	3	3	32.702	1	1	1	1	1	1	1	1	1	1	1	2	1	1	1
604	11/17/2020 16:21	11/17/2020 16:27	1	15.515	2	1	60	1	4	35.922	5	4	5	5	6	5	5	5	6	6	5	6	17.415	4	3	3	4	4	4	3	3	3	4	14.836	5	5	5	4	4	4	5	5	4	4	3	4	4	5	5
605	11/17/2020 16:20	11/17/2020 16:27	1	115.401	2	1	46	1	4	26.432	5	6	5	5	5	6	5	5	6	5	6	6	32.233	3	4	3	3	4	3	4	3	3	4	7.269	4	5	4	4	5	5	4	4	5	4	5	5	4	5	4
606	11/17/2020 16:21	11/17/2020 16:27	1	7.709	2	1	28	1	4	21.821	5	4	5	5	5	4	3	5	5	4	5	5	88.678	3	4	3	3	2	3	4	3	3	3	8.036	4	5	4	2	4	5	4	4	3	4	2	5	4	3	2
607	11/17/2020 16:20	11/17/2020 16:27	1	20.222	2	1	29	5	4	16.7	6	5	6	5	5	6	4	3	6	5	6	4	20.126	4	3	4	3	4	4	3	4	2	3	15.28	5	1	5	1	5	1	1	1	5	5	1	5	1	5	1
608	11/17/2020 16:20	11/17/2020 16:27	1	3.297	2	2	34	3	4	9.505	5	1	5	5	2	1	6	5	5	5	1	5	20.054	3	3	3	3	3	3	3	3	3	3	20.24	1	4	1	4	1	4	4	4	1	1	4	1	4	1	4
609	11/17/2020 15:50	11/17/2020 16:27	1	205.03	2	1	32	3	4	267.943	6	2	6	5	2	5	5	5	6	5	2	5	47.346	3	3	3	3	3	3	3	3	3	3	27.338	4	2	3	2	4	1	1	1	3	3	1	4	1	3	3
610	11/17/2020 16:23	11/17/2020 16:28	1	16.695	2	2	25	3	4	17.272	4	5	4	5	4	5	4	5	4	5	4	5	12.791	3	2	3	3	1	2	3	2	3	2	25.824	3	4	3	4	3	4	3	3	4	3	4	3	4	3	3
611	11/17/2020 16:11	11/17/2020 16:28	1	2.597	1	1	22	3	4	14.354	3	4	3	4	3	3	4	4	3	3	3	3	53.145	3	3	2	2	3	3	3	3	3	3	122.531	1	3	1	1	1	1	1	2	1	1	4	2	1	1	1
612	11/17/2020 16:19	11/17/2020 16:29	1	26.004	2	2	38	3	3	26.71	4	4	5	6	5	4	3	4	4	4	5	3	43.126	3	2	4	3	2	3	2	3	2	4	54.342	5	3	5	2	4	3	2	3	3	5	3	4	3	5	2
613	11/17/2020 16:17	11/17/2020 16:29	1	18.926	2	1	44	1	4	37.053	6	5	6	5	5	6	5	6	6	5	6	5	19.156	3	4	3	4	3	4	3	4	3	2	11.304	4	3	2	3	4	3	4	4	3	4	3	4	3	4	4
614	11/17/2020 16:19	11/17/2020 16:29	1	22.931	2	2	35	1	2	61.978	4	5	6	5	4	5	6	4	4	5	6	5	45.974	2	3	4	3	4	2	3	4	3	4	30.389	2	3	4	5	4	3	4	3	4	5	4	5	4	5	1
615	11/17/2020 16:19	11/17/2020 16:29	1	5.395	2	2	35	4	4	14.188	5	3	5	5	4	2	4	4	5	5	2	4	81.849	3	2	4	4	4	4	4	4	4	4	31.05	3	1	4	1	4	1	1	1	3	4	1	4	1	3	2
616	11/17/2020 16:20	11/17/2020 16:30	1	2.85	2	1	30	3	4	14.86	4	3	5	6	3	2	5	6	3	5	1	4	63.238	3	3	4	3	3	4	4	4	4	4	30.736	4	1	2	1	3	1	1	1	4	2	1	4	1	1	1
617	11/17/2020 16:22	11/17/2020 16:30	1	60.982	2	2	29	3	4	24.099	5	4	3	3	4	3	5	4	4	3	5	4	20.716	3	2	3	2	2	3	3	2	2	3	27.563	3	2	4	3	4	3	2	3	4	4	2	2	3	4	4
618	11/17/2020 16:19	11/17/2020 16:30	1	2.09	2	1	29	3	4	9.819	5	2	6	6	2	6	6	6	5	5	2	6	62.523	4	3	4	3	3	4	4	4	4	3	40.322	1	1	4	1	4	1	1	1	4	4	1	3	1	3	1
619	11/17/2020 16:19	11/17/2020 16:30	1	9.213	2	2	38	4	4	21.386	6	5	6	5	6	5	6	5	6	5	6	5	178.518	4	3	4	3	4	3	4	3	4	3	75.201	5	4	5	4	5	4	5	4	5	4	5	4	5	4	5
620	11/17/2020 16:23	11/17/2020 16:31	1	20.436	2	1	41	3	4	11.915	2	5	3	4	5	5	3	4	4	2	5	2	41.101	4	3	3	3	3	3	3	3	3	4	21.325	5	1	2	1	4	1	1	1	3	3	1	4	1	4	1
621	11/17/2020 16:18	11/17/2020 16:31	1	4.566	2	1	62	3	4	15.143	4	2	5	5	4	5	4	4	6	5	2	6	45.832	2	3	3	3	3	4	2	1	3	3	57.134	5	1	1	1	3	1	1	1	2	1	1	5	1	2	1
622	11/17/2020 16:28	11/17/2020 16:32	1	29.79	2	1	39	3	4	15.508	5	4	5	4	5	6	5	4	4	5	6	5	9.461	3	2	3	4	3	4	3	3	2	4	8.399	5	1	4	2	4	2	1	1	2	5	2	4	1	4	1
623	11/17/2020 16:27	11/17/2020 16:32	1	12.519	2	1	49	3	4	23.044	5	5	6	5	5	5	6	5	5	4	5	5	11.095	3	3	4	4	3	3	3	4	3	4	16.819	4	2	5	1	5	1	4	5	2	5	1	5	2	4	1
624	11/17/2020 16:23	11/17/2020 16:32	1	9.807	2	1	26	3	4	14.397	6	3	5	5	2	2	6	5	5	6	1	6	51.354	4	3	4	4	4	4	4	4	3	4	29.114	3	1	3	1	4	1	1	1	4	3	1	2	1	4	2
625	11/17/2020 16:23	11/17/2020 16:32	1	2.978	2	1	35	3	4	9.866	6	1	6	6	1	1	6	5	6	6	1	6	22.437	3	2	2	3	3	3	3	3	3	3	32.213	2	4	1	2	1	5	5	2	1	1	2	4	4	1	2
626	11/17/2020 16:26	11/17/2020 16:32	1	9.669	2	2	30	3	4	49.383	5	6	5	6	5	6	5	6	5	6	5	6	16.369	3	4	3	4	3	3	4	3	4	3	17.385	5	3	4	3	5	3	3	4	3	5	3	3	4	5	3
627	11/17/2020 16:24	11/17/2020 16:32	1	41.011	2	2	45	4	4	134.536	5	4	4	4	4	5	3	4	4	3	4	5	29.914	4	4	4	2	3	4	3	3	3	4	12.003	4	4	4	4	3	2	3	4	3	4	4	4	3	4	4
628	11/17/2020 16:29	11/17/2020 16:33	1	12.183	2	1	32	4	4	10.301	6	6	6	6	6	5	6	6	5	6	6	6	6.83	4	4	3	4	4	4	4	3	4	4	4.247	5	5	5	4	5	5	5	5	4	5	5	5	5	5	5
629	11/17/2020 16:24	11/17/2020 16:33	1	55.773	2	1	42	1	3	35.772	5	4	5	5	5	4	3	4	5	6	4	5	20.823	3	2	3	4	3	4	3	2	3	2	10.041	4	3	4	5	3	4	3	4	3	4	4	3	4	3	4
630	11/17/2020 16:24	11/17/2020 16:33	1	6.007	3	2	42	3	4	14.795	4	3	4	4	3	3	4	4	4	4	3	4	32.518	3	3	3	3	3	3	3	3	3	3	18.453	4	1	1	1	4	1	1	1	4	4	1	1	1	4	1
631	11/17/2020 16:20	11/17/2020 16:34	1	3.141	2	1	37	3	4	15.257	1	5	4	6	5	2	4	2	4	4	1	1	51.085	4	3	4	4	4	4	4	4	4	4	38.279	5	1	3	1	5	1	1	1	5	5	1	4	1	3	1
632	11/17/2020 16:29	11/17/2020 16:34	1	6.643	2	1	44	3	4	11.389	5	2	5	5	3	5	5	5	5	5	2	5	15.237	4	4	4	4	4	4	4	4	4	4	11.755	5	1	3	1	5	1	1	1	4	4	1	5	1	4	1
633	11/17/2020 16:31	11/17/2020 16:34	1	13.379	2	1	50	1	4	39.343	4	5	6	6	5	5	3	5	6	5	5	5	8.169	3	3	3	3	3	4	3	3	3	3	6.145	4	4	4	5	4	4	4	4	3	4	5	4	4	4	5
634	11/17/2020 16:30	11/17/2020 16:35	1	27.115	2	1	41	1	4	24.178	5	4	6	5	5	4	5	4	4	6	4	5	17.058	3	2	3	3	4	3	2	3	2	3	17.358	4	3	4	3	5	4	5	4	3	4	3	5	4	5	4
635	11/17/2020 16:30	11/17/2020 16:35	1	11.761	2	2	35	5	2	30.085	5	6	5	4	5	6	5	4	5	6	5	4	9.668	3	4	3	3	3	3	4	3	4	3	9.266	4	5	4	3	4	5	4	4	5	4	5	4	5	4	4
636	11/17/2020 16:22	11/17/2020 16:35	1	2.682	2	1	49	6	4	17.17	4	1	5	4	2	1	4	6	5	5	2	4	76.035	3	4	4	4	4	3	4	4	4	4	59.902	5	1	3	1	5	1	1	1	2	5	1	5	1	2	1
637	11/17/2020 16:28	11/17/2020 16:36	1	15.616	2	1	44	1	4	15.735	5	6	5	6	5	6	5	5	5	6	5	5	34.739	4	4	4	3	3	3	3	4	3	3	20.416	4	3	4	3	4	3	4	3	4	3	4	3	4	3	4
638	11/17/2020 16:35	11/17/2020 16:38	1	17.599	2	1	45	3	3	15.548	1	2	3	4	5	3	4	5	5	4	4	5	10.485	2	2	3	3	3	1	2	3	3	3	7.375	1	2	3	4	4	4	4	4	3	2	2	3	3	3	3
639	11/17/2020 16:33	11/17/2020 16:38	1	32.318	2	1	37	3	4	18.34	5	6	5	6	5	6	5	6	5	6	5	6	9.904	3	4	3	4	3	3	4	3	4	3	8.51	5	3	5	2	5	2	2	4	3	5	3	4	4	5	2
640	11/17/2020 16:27	11/17/2020 16:38	1	2.488	2	1	42	3	4	26.107	1	4	4	3	6	6	3	2	2	3	6	2	41.129	4	3	3	4	3	4	4	3	4	4	74.386	4	1	1	2	4	4	1	1	2	2	1	5	1	3	1
641	11/17/2020 16:26	11/17/2020 16:38	1	8.363	2	1	32	5	4	63.417	5	4	5	4	5	4	3	4	5	4	3	4	21.398	3	2	3	4	3	3	4	3	2	3	18.901	4	2	3	2	5	3	4	4	2	5	3	2	4	5	4
642	11/17/2020 16:29	11/17/2020 16:38	1	13.387	2	2	40	3	4	289.114	4	3	3	4	4	5	4	4	4	3	4	5	7.729	2	3	2	3	2	3	2	2	3	3	34.711	3	1	1	1	1	1	1	1	1	1	1	4	1	3	1
643	11/17/2020 16:36	11/17/2020 16:39	1	12.516	2	1	25	3	4	18.617	5	6	5	4	5	6	5	4	5	6	5	4	9.18	3	4	3	2	3	3	4	3	2	3	8.277	4	5	4	4	5	4	4	5	5	5	4	4	5	4	4
644	11/17/2020 16:31	11/17/2020 16:39	1	16.329	2	2	52	3	4	36.366	4	5	2	6	3	1	5	4	4	6	2	5	38.269	2	3	1	4	2	2	3	2	4	3	19.297	2	3	2	5	3	5	4	3	2	4	3	1	5	4	3
645	11/17/2020 16:22	11/17/2020 16:39	1	81.752	2	1	30	4	4	103.695	5	6	5	6	5	6	5	6	5	6	5	6	572.135	3	4	3	4	3	4	2	4	3	4	17.249	4	5	4	5	4	5	4	5	4	5	4	5	4	5	4
646	11/17/2020 16:26	11/17/2020 16:39	1	30.786	2	1	32	1	4	19.359	5	6	5	4	5	6	4	5	4	5	6	5	22.641	3	2	3	4	3	3	4	3	2	3	20.048	5	3	4	3	5	3	4	4	3	5	3	4	5	4	3
647	11/17/2020 16:30	11/17/2020 16:40	1	14.787	2	1	43	1	4	11.864	5	2	5	5	3	2	5	5	5	5	2	5	34.275	3	3	3	3	3	3	3	3	3	3	28.925	3	1	1	1	3	1	1	1	1	2	2	3	1	1	2
648	11/17/2020 16:30	11/17/2020 16:40	1	3.551	2	1	60	3	4	13.126	2	6	2	2	6	2	3	1	2	2	6	1	24.92	4	3	3	4	4	4	4	4	4	4	26.439	4	2	2	2	3	1	2	1	2	3	2	4	1	2	2
649	11/17/2020 16:27	11/17/2020 16:40	1	3.574	2	2	41	3	4	26.771	5	2	5	5	5	3	4	3	3	4	4	5	49.581	3	3	2	3	3	3	3	3	3	3	38.962	4	2	2	2	2	1	1	2	4	2	2	4	1	2	2
650	11/17/2020 16:29	11/17/2020 16:42	1	109.255	2	2	34	4	4	45.922	3	5	4	6	4	5	3	3	3	2	3	3	53.193	4	4	4	4	4	4	4	3	4	4	32.84	4	1	1	1	3	1	1	1	4	3	1	4	1	2	1
651	11/17/2020 16:39	11/17/2020 16:42	1	14.288	2	1	41	1	4	18.563	3	5	6	5	6	4	5	5	6	5	6	4	7.466	2	3	4	3	4	2	3	3	4	3	6.419	3	4	5	4	5	4	3	4	3	4	4	4	4	4	5
652	11/17/2020 16:39	11/17/2020 16:44	1	26.415	2	2	30	3	4	20.504	6	5	6	4	5	6	4	5	6	5	6	5	21.357	4	3	4	3	4	3	4	2	3	4	10.82	5	3	4	5	3	4	5	3	4	5	4	5	3	4	5
653	11/17/2020 16:31	11/17/2020 16:44	1	30.928	2	2	32	3	3	29.115	5	4	5	4	5	3	5	3	3	3	4	2	119.051	3	3	2	3	2	3	2	2	3	3	31.773	4	2	4	2	3	1	1	2	4	4	2	4	3	4	2
654	11/17/2020 16:40	11/17/2020 16:44	1	13.628	2	2	32	1	4	19.817	5	6	5	6	5	4	5	6	5	6	4	5	13.426	3	4	3	4	3	3	2	3	4	3	9.765	4	5	4	3	4	5	4	4	3	4	5	4	5	4	4
655	11/17/2020 16:37	11/17/2020 16:45	1	16.589	2	2	25	3	4	79.227	5	2	2	3	4	2	3	2	4	3	5	3	12.891	2	3	3	2	2	3	3	3	3	2	8.378	3	2	2	2	3	3	2	1	2	5	2	3	1	2	3
656	11/17/2020 16:36	11/17/2020 16:45	1	3.765	2	1	31	2	4	9.839	2	4	3	3	3	2	2	2	2	2	3	2	34.308	4	2	4	4	4	4	4	4	4	4	31.633	1	1	1	1	1	1	1	1	1	1	1	1	1	1	1
657	11/17/2020 16:25	11/17/2020 16:46	1	3.704	2	2	32	3	4	18.927	4	3	4	4	5	5	4	4	4	4	5	4	120.14	4	4	4	4	4	4	4	4	4	4	67.732	4	1	3	1	4	1	1	1	4	3	1	4	1	3	1
658	11/17/2020 16:33	11/17/2020 16:48	1	8.352	2	2	60	3	4	18.019	5	5	5	5	4	5	5	3	5	5	1	4	56.791	3	2	3	3	3	3	3	3	3	4	76.006	4	1	1	1	4	1	1	1	4	4	1	4	1	1	1
659	11/17/2020 16:45	11/17/2020 16:48	1	7.595	2	1	45	3	4	17.399	3	4	5	4	4	5	4	3	4	5	3	5	11.576	2	3	2	4	3	2	3	4	3	2	9.5	3	4	3	2	3	4	3	3	4	3	2	3	4	3	3
660	11/17/2020 16:19	11/17/2020 16:48	1	2.241	2	2	29	3	4	10.185	5	2	5	5	2	5	5	6	6	5	2	5	67.721	3	2	3	3	3	4	3	4	3	3	93.908	4	2	2	3	1	1	1	1	2	1	2	4	1	1	2
661	11/17/2020 16:20	11/17/2020 16:49	1	2.618	1	2	42	3	4	13.61	5	2	4	4	4	2	4	5	4	5	3	5	44.375	3	2	3	2	2	3	3	4	3	3	182.794	4	1	2	1	2	1	1	1	2	2	1	3	1	3	1
662	11/17/2020 16:43	11/17/2020 16:49	1	3.191	1	2	34	3	4	8.672	4	3	4	4	3	3	5	4	5	4	2	4	21.013	3	3	3	3	3	3	3	3	3	3	16.638	3	3	1	2	1	1	4	1	1	2	1	4	1	2	3
663	11/17/2020 16:42	11/17/2020 16:49	1	2.542	2	2	39	3	4	11.737	5	3	5	4	3	3	5	4	5	4	1	5	28.524	3	2	1	1	3	3	2	4	3	2	32.63	3	2	1	1	3	1	1	1	2	3	3	2	1	1	2
664	11/17/2020 16:45	11/17/2020 16:49	1	18.704	2	1	39	1	4	17.736	5	4	6	5	5	4	6	5	5	4	5	4	13.815	4	2	3	3	4	3	2	4	3	4	13.622	4	3	4	3	5	4	5	4	3	4	3	5	4	5	4
665	11/17/2020 16:20	11/17/2020 16:50	1	49.199	2	1	40	1	3	42.601	2	5	5	4	5	2	3	3	3	4	4	3	200.899	4	4	4	4	4	4	3	4	4	4	49.903	5	1	5	1	5	1	1	1	5	5	1	5	1	5	1
666	11/17/2020 16:40	11/17/2020 16:50	1	29.275	2	2	43	1	4	10.698	4	3	5	5	4	3	4	6	3	4	3	5	28.698	4	4	4	4	4	4	4	4	4	4	47.19	4	1	2	1	5	1	1	1	4	4	1	5	1	4	1
667	11/17/2020 16:44	11/17/2020 16:51	1	15.897	2	2	33	3	4	56.464	5	3	2	5	6	4	2	6	5	3	4	1	17.566	3	1	4	2	1	4	2	3	1	3	17.7	2	4	3	2	4	3	1	4	2	4	3	5	2	4	4
668	11/17/2020 16:40	11/17/2020 16:51	1	13.442	2	1	46	4	4	20.506	4	4	3	5	6	4	5	6	5	4	3	4	39.685	3	4	3	3	4	4	3	3	4	3	27.882	3	1	3	1	2	1	1	1	2	2	1	3	1	2	2
669	11/17/2020 16:40	11/17/2020 16:53	1	10.202	2	2	25	4	4	10.714	4	4	3	4	4	4	4	3	4	3	4	3	48.258	4	4	4	4	4	4	3	4	4	4	39.589	5	2	4	2	4	1	2	2	4	4	2	4	1	4	2
670	11/17/2020 16:33	11/17/2020 16:53	1	7.665	2	1	27	3	4	15.402	2	1	6	5	6	6	4	6	6	6	5	6	114.435	2	1	3	4	1	3	3	2	4	2	113.756	5	1	4	2	5	2	1	1	5	4	2	4	1	4	2
671	11/17/2020 16:47	11/17/2020 16:55	1	2.38	2	1	27	3	4	18.511	4	3	4	4	4	4	4	5	3	3	3	4	185.159	3	3	3	3	3	3	3	4	3	3	21.326	1	1	2	1	2	1	1	1	2	2	1	3	1	1	1
672	11/17/2020 16:15	11/17/2020 16:55	1	2.718	2	1	32	3	4	98.56	6	1	6	6	1	1	6	6	6	6	1	6	116.753	3	2	3	2	2	3	2	2	2	2	147.716	5	1	2	2	3	1	1	1	5	1	2	5	1	1	1
673	11/17/2020 16:46	11/17/2020 16:56	1	4.358	3	1	29	1	4	15.752	5	3	5	4	3	3	5	5	5	5	3	3	67.835	2	2	2	2	2	2	2	2	2	2	28.688	2	1	1	1	1	2	2	1	3	3	2	3	3	1	2
674	11/17/2020 16:40	11/17/2020 16:56	1	7.593	1	1	23	3	4	13.623	1	1	4	1	1	1	1	6	1	1	1	1	113.001	1	1	3	1	1	1	4	1	1	2	90.875	1	1	1	1	1	1	1	1	1	1	1	1	1	1	1
675	11/17/2020 16:47	11/17/2020 16:57	1	59.805	2	2	48	3	4	10.809	2	3	4	4	4	3	3	3	3	4	4	2	29.2	3	3	3	3	3	3	3	3	3	3	86.817	3	1	2	1	3	1	1	1	2	2	2	3	1	2	1
676	11/17/2020 16:21	11/17/2020 16:59	1	92.038	2	1	30	1	4	176.368	5	6	5	6	5	4	5	6	5	4	5	6	462.216	3	4	2	4	3	3	4	2	4	3	102.881	5	3	4	5	4	3	4	4	3	2	1	4	5	4	4
677	11/17/2020 16:36	11/17/2020 16:59	1	21.504	2	1	40	1	4	15.896	3	5	4	5	6	2	3	2	2	4	5	4	320.937	4	3	4	4	3	4	3	3	4	2	59.571	5	2	5	2	4	1	2	1	5	4	3	4	1	5	1
678	11/17/2020 16:46	11/17/2020 17:01	1	7.437	2	2	32	3	4	10.901	6	1	6	6	1	6	6	6	6	6	1	1	42.228	4	4	4	4	4	4	4	4	4	4	34.36	5	1	4	1	5	1	1	1	5	5	1	5	1	5	1
679	11/17/2020 16:49	11/17/2020 17:01	1	27.163	2	1	54	3	4	14.4	2	5	2	3	4	4	2	3	3	2	4	2	33.821	4	3	3	4	3	4	3	4	4	3	28.581	3	2	3	1	3	1	1	1	3	3	2	5	1	4	3
680	11/17/2020 16:56	11/17/2020 17:03	1	16.303	2	2	32	3	4	14.311	4	2	6	5	4	2	4	5	4	5	3	4	28.423	4	3	3	3	3	4	3	3	3	4	17.395	3	2	1	1	3	2	1	1	1	1	3	5	2	3	1
681	11/17/2020 17:01	11/17/2020 17:04	1	10.745	2	1	30	3	4	11.973	6	4	5	6	4	5	6	4	5	6	4	5	8.838	4	2	3	4	3	4	2	4	2	3	9.186	5	3	4	5	3	4	5	3	5	5	5	4	5	3	4
682	11/17/2020 16:32	11/17/2020 17:08	1	9.128	2	1	35	3	3	30.812	6	1	5	4	5	2	5	4	6	5	2	6	174.333	4	3	3	4	4	4	3	4	4	2	102.173	5	1	5	1	5	1	2	1	5	3	1	2	2	4	2
683	11/17/2020 16:40	11/17/2020 17:08	1	40.491	2	1	48	4	4	909.429	5	4	5	6	5	6	4	5	5	6	4	5	20.245	3	2	3	4	3	3	4	3	2	3	19.412	5	3	5	3	5	4	4	4	3	5	3	5	4	5	3
684	11/17/2020 16:51	11/17/2020 17:10	1	123.263	2	2	52	3	4	30.135	5	1	6	6	6	1	5	5	5	6	1	5	24.139	3	2	3	3	3	4	3	4	3	3	142.588	5	1	4	1	5	1	1	1	5	5	1	5	1	5	1
685	11/17/2020 17:00	11/17/2020 17:10	1	75.626	2	1	30	1	4	14.101	5	6	5	6	5	4	5	6	5	4	5	6	60.379	3	4	3	2	3	4	3	2	3	4	15.49	4	3	4	5	4	3	4	4	3	4	5	4	3	4	4
686	11/17/2020 16:39	11/17/2020 17:11	1	4.242	1	2	27	3	4	13.399	5	3	4	4	2	5	5	6	5	4	2	6	52.805	3	2	2	1	2	3	2	2	2	2	95.01	2	1	2	2	1	4	3	1	3	4	2	1	3	2	3
687	11/17/2020 17:01	11/17/2020 17:11	1	21.305	2	1	34	3	4	15.488	2	1	6	6	6	6	4	4	4	6	6	6	183.189	4	4	4	4	4	4	4	4	4	4	14.787	5	2	5	2	5	3	1	2	5	5	1	4	1	5	1
688	11/17/2020 16:59	11/17/2020 17:12	1	38.82	2	2	25	3	4	22.86	4	5	5	4	3	4	5	5	5	6	4	5	59.447	3	3	4	3	3	3	3	4	3	3	28.32	3	2	3	2	3	3	2	3	3	2	3	3	4	3	2
689	11/17/2020 16:18	11/17/2020 17:12	1	2.089	2	2	28	4	4	9.615	6	1	6	6	1	1	6	6	6	6	1	6	38.482	2	2	3	2	2	2	1	2	2	1	8.365	1	1	1	1	1	1	1	1	1	1	1	3	1	1	1
690	11/17/2020 17:08	11/17/2020 17:12	1	19.518	2	1	39	1	3	43.604	5	4	5	6	5	4	5	6	5	4	5	6	8.971	3	4	3	4	3	3	2	3	4	3	8.039	4	5	4	3	4	5	4	4	3	4	5	4	5	4	4
691	11/17/2020 17:08	11/17/2020 17:14	1	1.826	3	1	29	3	4	10.103	6	2	5	5	2	2	5	6	5	6	3	4	29.094	3	3	3	3	3	3	4	3	3	3	23.13	3	1	2	1	3	1	1	1	2	2	1	4	1	2	1
692	11/17/2020 17:09	11/17/2020 17:19	1	22.168	2	2	35	3	4	35.253	3	4	3	3	4	4	3	3	3	3	4	4	45.669	3	3	3	3	3	3	3	3	3	3	27.339	2	1	1	1	1	1	1	1	1	2	1	2	1	1	2
693	11/17/2020 16:37	11/17/2020 17:19	1	684.758	2	1	35	1	4	18.944	5	4	5	4	5	5	4	4	4	5	4	5	18.312	3	2	2	2	2	2	3	2	2	2	11.201	4	3	4	4	3	4	3	4	3	3	4	4	3	3	4
694	11/17/2020 17:05	11/17/2020 17:20	1	2.835	2	1	28	1	4	11.554	2	5	2	2	5	5	3	3	4	3	3	4	53.767	3	3	3	3	3	3	3	2	3	3	109.031	2	1	1	1	1	1	1	1	1	1	2	3	1	1	1
695	11/17/2020 17:15	11/17/2020 17:21	1	25.899	2	2	52	3	4	17.368	3	5	6	4	5	4	6	5	4	6	5	4	14.435	2	4	4	2	3	3	4	3	4	3	10.772	3	5	3	4	5	4	3	4	3	5	4	3	4	5	5
696	11/17/2020 17:18	11/17/2020 17:24	1	46.346	2	1	38	3	4	38.938	4	3	5	6	4	5	4	5	6	5	4	5	10.63	3	4	2	4	3	3	2	3	4	3	21.01	3	5	3	4	4	3	4	3	4	4	5	3	4	3	3
697	11/17/2020 16:45	11/17/2020 17:25	1	27.888	4	2	51	1	4	21.845	2	4	4	4	4	4	3	3	3	4	4	3	788.507	3	3	3	3	3	3	3	3	3	3	335.006	4	1	2	1	4	1	1	1	3	3	1	4	1	3	1
698	11/17/2020 17:14	11/17/2020 17:28	1	2.769	2	1	36	1	4	23.742	4	2	3	5	4	2	4	2	1	4	3	5	54.314	3	2	3	3	1	1	3	3	2	3	8.345	3	4	2	5	3	1	4	4	5	1	3	2	4	3	1
699	11/17/2020 17:18	11/17/2020 17:29	1	13.667	2	2	48	3	4	356.341	1	1	6	6	6	6	1	1	1	6	6	1	23.152	1	4	4	4	4	4	4	4	1	4	23.346	5	1	5	1	5	1	1	1	5	5	1	5	1	5	1
700	11/17/2020 17:21	11/17/2020 17:30	1	30.501	2	2	30	3	4	22.313	5	5	5	5	5	5	5	5	5	5	5	5	75.757	3	3	3	3	3	3	3	3	3	3	24.395	4	4	4	4	4	4	4	4	4	4	4	4	4	4	4
701	11/17/2020 17:11	11/17/2020 17:32	1	3.519	2	1	34	3	4	12.864	4	4	4	4	5	4	4	5	2	4	3	4	20.104	3	1	2	2	3	3	3	3	3	2	14.934	3	2	1	1	1	1	2	1	1	1	1	4	2	1	3
702	11/17/2020 17:08	11/17/2020 17:36	1	8.542	2	2	57	3	4	15.328	6	2	5	6	4	5	6	5	4	6	3	5	33.3	3	4	2	3	3	4	3	1	4	3	1261.525	4	2	5	1	5	3	2	2	4	5	3	1	1	3	4
703	11/17/2020 17:05	11/17/2020 17:38	1	2.555	2	2	41	3	4	19.682	2	4	3	3	6	6	1	3	1	1	4	1	61.801	3	2	2	2	3	3	3	3	3	3	47.239	2	5	1	5	2	4	2	1	2	2	3	3	3	2	4
704	11/17/2020 17:33	11/17/2020 17:39	1	16.104	2	1	48	4	4	37.053	5	6	5	4	5	4	5	4	6	5	4	5	13.308	3	4	3	2	3	3	2	3	3	4	11.239	4	3	4	4	3	4	4	4	3	4	3	3	4	4	4
705	11/17/2020 17:32	11/17/2020 17:45	1	8.306	2	2	40	6	4	15.596	4	3	6	6	4	2	4	4	5	6	2	5	46.609	3	3	2	3	3	3	3	3	4	3	42.064	4	1	3	1	2	2	1	1	3	2	2	4	1	2	2
706	11/17/2020 17:45	11/17/2020 17:51	1	14.115	2	1	34	4	4	32.229	4	5	5	4	4	3	2	2	4	5	4	5	26.577	2	3	4	3	2	2	3	4	3	2	17.417	5	1	5	1	5	1	1	4	5	5	1	4	1	5	1
707	11/17/2020 17:48	11/17/2020 17:52	1	98.362	2	1	30	5	4	16.703	5	3	4	5	4	5	3	4	5	3	4	5	9.749	3	2	2	3	2	2	3	2	3	2	7.401	2	4	3	3	2	4	3	3	4	3	3	2	4	3	3
708	11/17/2020 17:44	11/17/2020 17:53	1	147.867	2	1	55	3	4	171.657	4	5	6	5	4	5	4	5	5	4	3	4	11.762	3	4	3	2	3	3	4	3	2	3	7.561	3	4	5	4	4	2	3	3	4	4	3	5	4	3	4
709	11/17/2020 17:52	11/17/2020 17:56	1	15.185	2	1	34	1	4	14.269	5	6	5	5	5	6	4	5	5	4	5	6	8.986	3	2	3	4	3	3	2	3	4	3	8.463	4	3	5	3	5	4	3	4	3	4	3	5	4	5	3
710	11/17/2020 18:05	11/17/2020 18:09	1	11.504	2	1	40	3	4	19.619	5	4	6	5	4	4	6	5	5	4	6	5	8.438	3	4	3	4	3	3	4	3	4	3	6.293	4	3	5	4	5	3	4	4	3	5	4	5	3	4	4
711	11/17/2020 18:00	11/17/2020 18:10	1	14.147	2	1	25	3	4	30.377	4	5	4	5	4	5	4	5	4	4	5	4	26.042	2	3	2	3	4	2	3	2	3	3	23.351	2	3	4	2	3	2	3	2	3	4	2	3	4	3	2
712	11/17/2020 18:05	11/17/2020 18:12	1	31.18	2	2	30	3	4	20.053	2	5	4	4	2	5	4	3	2	3	4	4	16.38	1	2	2	3	3	1	4	3	2	3	11.143	2	3	4	2	2	5	4	5	5	5	2	3	4	4	5
713	11/17/2020 18:09	11/17/2020 18:16	1	35.074	2	1	25	3	3	30.084	4	5	6	5	5	6	5	4	5	6	5	6	14.203	3	4	3	3	4	3	4	3	4	3	10.714	3	4	5	4	3	4	5	3	4	5	4	3	4	5	4
714	11/17/2020 17:55	11/17/2020 18:17	1	11.725	2	1	31	3	4	35.871	5	3	4	5	3	2	5	6	4	5	2	4	103.418	3	3	4	3	3	4	4	3	4	4	102.231	4	1	2	1	5	1	1	1	4	5	1	3	1	2	1
715	11/17/2020 18:07	11/17/2020 18:19	1	7.262	2	1	43	4	4	16.699	6	6	6	6	2	6	6	6	6	6	3	6	39.075	4	3	4	4	4	4	4	4	4	4	40.59	5	5	5	1	5	5	1	1	5	5	1	5	5	5	1
716	11/17/2020 15:11	11/17/2020 18:20	1	71.398	2	1	30	3	4	55.046	6	2	5	5	6	5	6	6	4	6	2	5	182.487	4	4	4	4	3	3	2	3	4	4	107.833	5	1	5	1	5	1	1	3	5	5	1	5	1	5	1
717	11/17/2020 18:24	11/17/2020 18:28	1	13.037	2	2	25	3	4	16.233	4	5	4	5	4	5	4	5	4	5	4	5	13.997	2	3	2	3	2	2	3	2	3	4	15.465	2	3	4	3	2	3	2	2	3	4	3	2	3	2	3
718	11/17/2020 18:20	11/17/2020 18:45	1	356.405	2	1	34	3	4	20.827	6	2	6	6	2	2	5	4	4	6	2	5	102.831	4	3	4	4	4	4	4	4	4	4	39.844	2	2	3	1	4	1	1	2	2	3	1	4	1	4	1
719	11/17/2020 18:44	11/17/2020 18:49	1	22.362	2	1	30	3	4	20.603	4	5	4	5	4	4	5	5	4	5	3	5	10.974	2	3	2	3	2	3	2	3	2	4	21.818	3	4	3	4	3	4	4	3	3	4	4	3	3	4	3
720	11/17/2020 18:38	11/17/2020 18:49	1	72.989	2	1	25	1	4	16.486	2	6	4	1	4	4	3	5	3	3	4	2	67.302	4	3	3	3	3	4	3	3	4	3	38.366	3	1	1	1	1	1	1	1	1	2	1	4	1	1	2
721	11/17/2020 18:47	11/17/2020 18:55	1	5.075	2	2	32	3	4	14.023	4	3	5	6	3	3	4	4	3	5	4	4	45.35	3	3	3	3	3	3	3	4	3	4	35.954	4	1	2	1	3	1	1	1	3	2	1	4	1	2	1
722	11/17/2020 19:02	11/17/2020 19:23	1	8.56	2	1	38	3	4	9.634	3	3	5	5	3	4	4	5	3	4	4	5	64.169	2	3	2	2	3	3	3	1	2	3	26.898	3	2	2	2	2	1	1	2	3	3	5	3	2	3	3
723	11/17/2020 19:21	11/17/2020 19:32	1	61.275	2	2	34	4	4	8.804	1	6	5	5	6	2	1	2	1	4	6	1	31.157	4	4	4	4	4	4	4	4	4	4	70.427	5	1	5	1	5	1	1	1	5	5	1	5	1	5	1
724	11/17/2020 19:22	11/17/2020 19:43	1	9.711	1	1	31	3	4	11.099	5	4	4	5	4	4	5	6	5	4	3	5	43.243	3	3	2	3	3	4	3	3	3	3	41.297	3	2	1	1	2	1	2	1	2	3	2	5	1	3	2
725	11/17/2020 20:29	11/17/2020 20:38	1	50.571	2	1	41	3	4	59.422	6	5	4	6	5	6	5	4	4	5	6	5	17.075	3	4	4	3	4	3	4	3	2	4	17.99	5	1	4	1	4	2	5	5	2	4	1	4	2	5	5
726	11/17/2020 20:32	11/17/2020 20:44	1	12.759	2	1	30	1	4	17.854	6	5	6	5	6	5	6	5	6	5	6	5	11.836	4	3	4	3	4	4	3	4	4	4	9.972	4	5	5	5	4	5	5	5	4	5	4	5	5	5	4
727	11/17/2020 20:59	11/17/2020 21:13	1	7.772	2	1	34	1	4	26.234	6	5	5	6	6	5	4	6	6	5	4	5	27.529	4	3	3	4	3	3	4	3	4	3	37.617	5	4	3	4	5	5	5	5	4	3	4	4	5	5	5
728	11/17/2020 14:49	11/17/2020 14:58	1	14.498	2	2	25	3	4	26.2	5	5	5	5	5	4	4	4	5	4	4	3	34.356	4	4	4	3	4	3	3	3	4	4	8.21	5	2	5	2	5	2	2	4	5	5	2	5	1	5	2
729	11/17/2020 14:51	11/17/2020 15:00	1	19.189	2	1	25	3	4	64.011	2	5	2	2	5	2	5	2	2	4	2	3	23.01	3	3	4	2	3	3	2	4	3	3	58.338	2	4	3	4	2	2	4	2	3	4	2	4	2	4	2
730	11/17/2020 14:49	11/17/2020 15:01	1	8.668	2	1	46	3	4	21.562	2	5	4	4	4	3	4	5	3	3	5	3	75.118	3	3	3	4	3	3	3	3	3	3	48.71	4	2	4	2	4	1	1	2	4	4	2	4	1	4	2
731	11/17/2020 14:54	11/17/2020 15:04	1	39.671	3	1	38	3	3	22.063	4	4	4	4	4	4	4	4	5	5	5	5	39.858	3	3	3	3	3	3	3	3	3	3	27.639	3	2	4	3	4	3	3	3	4	5	3	3	3	3	3
732	11/17/2020 14:50	11/17/2020 15:06	1	22.901	2	1	31	5	4	63.929	4	5	5	6	5	4	5	6	5	4	6	5	81.137	4	3	3	4	3	3	4	3	3	4	56.441	3	4	5	5	4	5	3	4	3	5	5	3	4	5	3
733	11/17/2020 14:50	11/17/2020 15:09	1	3.881	2	1	52	3	4	16.703	5	4	4	6	3	3	5	3	5	4	2	4	66.238	4	3	3	3	4	4	4	3	4	4	81.455	4	1	4	1	2	1	1	1	4	4	1	4	1	2	1
734	11/17/2020 14:51	11/17/2020 15:10	1	48.774	4	2	24	6	1	50.424	5	3	5	6	5	4	5	5	6	5	6	6	122.449	3	2	3	4	2	2	3	2	1	3	98.082	3	4	5	5	2	3	5	2	5	5	5	3	5	3	5
735	11/17/2020 14:52	11/17/2020 15:12	1	1.928	2	1	37	3	4	10.614	4	3	5	4	3	4	4	4	3	5	3	3	25.592	3	3	3	3	3	3	3	3	3	3	25.994	1	1	1	1	1	1	1	1	1	1	1	1	1	1	1
736	11/17/2020 14:51	11/17/2020 15:18	1	27.89	2	1	28	1	4	80.056	5	2	5	6	5	2	5	6	5	6	5	5	131.172	4	3	4	4	3	4	3	4	3	4	55.04	4	2	4	2	5	1	4	4	3	4	1	4	2	5	4
737	11/17/2020 14:54	11/17/2020 15:19	1	16.345	2	1	40	3	4	23.164	2	6	5	5	5	5	4	5	5	5	4	5	63.738	3	3	2	3	3	3	4	3	4	4	47.845	5	2	4	1	4	1	1	3	5	4	1	4	5	4	1
738	11/17/2020 14:59	11/17/2020 15:29	1	10.651	2	2	31	3	4	19.136	5	6	5	6	6	6	5	4	4	5	6	5	33.073	3	2	3	4	3	3	3	2	2	4	21.519	4	3	2	3	4	5	4	3	3	2	3	4	4	5	4
739	11/17/2020 15:24	11/17/2020 15:31	1	49.628	2	1	35	3	4	31.447	4	4	5	5	5	5	4	5	5	5	6	5	23.639	3	2	3	3	4	3	4	3	3	4	25.593	5	2	5	2	5	1	2	2	5	3	5	3	1	5	2
740	11/17/2020 15:29	11/17/2020 15:50	1	36.362	3	1	42	5	2	56.862	5	6	6	6	6	6	6	6	5	5	5	5	61.859	4	3	2	3	3	3	3	3	3	2	99.465	5	2	5	2	5	3	3	3	5	5	2	2	2	5	3
741	11/17/2020 15:50	11/17/2020 15:57	1	5.21	2	1	38	1	4	58.749	5	6	5	5	5	4	6	6	5	4	5	5	8.522	3	2	4	4	3	3	3	4	4	3	7.966	5	4	5	5	5	3	3	5	4	5	5	3	4	5	5
742	11/17/2020 16:27	11/17/2020 16:31	1	19.557	2	1	43	3	3	22.779	4	5	6	6	4	5	5	5	4	5	6	6	11.078	2	3	4	3	3	2	3	4	3	4	10.871	5	1	5	1	5	1	1	2	2	5	1	1	1	5	1
743	11/17/2020 18:05	11/17/2020 18:11	1	11.094	2	1	26	1	4	64.022	1	2	3	4	1	2	3	4	1	2	3	4	11.755	1	2	3	4	3	1	2	3	4	3	11	1	2	3	4	5	4	3	1	2	3	4	5	4	3	1
[truncated: 100 more columns]
